# Supplementary material for: The association of internet use and cognition among older adults: mediating roles of social networks and depressive symptoms
Source: Front Psychiatry. 2025 Apr 24;16:1569022. doi: 10.3389/fpsyt.2025.1569022 (PMC12058668; doi:10.3389/fpsyt.2025.1569022)
Supplement: Supplementary file 4 [file Table3.xlsx]

## Sheet: Data
rid	ID	Gender	Age	Education level	Work	Hukou	A1	A2	A3	A4	Social networks	Depression	Cognition
77734088	16220781410	0	62	2	0	0	0	0	0	0	17	4	11
74840579	18150230310	1	69	3	1	0	0	0	0	0	12	7	12
75300520	18210260416	0	79	4	0	1	0	0	0	0	13	14	9
77518829	16411502216	0	77	0	0	0	0	0	0	0	15	9	15
77226076	16120116412	0	81	0	0	1	0	0	0	0	9	6	6
78265468	14440970116	0	78	2	0	1	3	1	1	1	18	8	16
78467414	16411502111	1	75	0	1	1	0	0	0	0	15	7	11
78024137	16110030218	0	64	4	0	1	0	0	0	0	8	5	15
78345732	14310390213	1	91	0	0	0	0	0	0	0	15	1	10
78050303	14441000215	1	78	4	0	1	0	0	0	0	21	9	16
78024184	16110115219	0	71	3	0	1	3	1	5	2	17	9	11
78030907	16110102110	0	83	2	0	1	0	0	0	0	22	7	8
78389420	16120116119	1	81	1	0	1	0	0	0	0	10	5	12
74937821	14531240409	1	62	3	0	0	0	0	0	0	20	10	16
78024138	16110101309	1	74	3	0	1	3	1	3	3	5	7	16
77753501	14110060113	0	83	0	0	1	0	0	0	0	2	12	9
77594988	16320381212	0	66	0	0	0	0	0	0	0	10	7	12
78572515	16120102207	1	78	2	0	1	0	0	0	0	17	7	9
77220716	16411625403	1	67	2	0	0	0	0	0	0	10	13	10
78520085	14120160221	1	70	2	0	1	0	0	0	0	11	7	12
77977371	14441000221	0	84	3	0	1	0	0	0	0	16	11	13
77171531	16610625222	1	83	0	0	0	0	0	0	0	14	9	12
77226036	14120090110	0	85	0	0	0	0	0	0	0	10	8	4
77366495	16130926208	1	78	0	0	0	0	0	0	0	18	9	6
75826185	14110010421	0	89	1	0	1	0	0	0	0	12	6	11
78240737	14370710218	1	92	0	0	1	0	0	0	0	12	10	6
75971918	16310410307	0	62	2	0	1	3	1	4	6	5	5	12
78197471	14440970220	0	80	0	0	1	0	0	0	0	19	8	14
76524791	14621300314	0	75	1	0	0	3	1	7	3	19	8	13
72987568	14350630415	0	72	2	0	1	0	0	0	0	15	7	3
77977349	14441000123	0	79	0	0	1	0	0	0	0	18	9	15
78437990	16370683111	0	80	3	0	0	0	0	0	0	7	5	8
75974900	18451060303	0	77	2	0	0	0	0	0	0	9	7	13
72806412	16440304102	0	91	1	0	1	0	0	0	0	7	5	16
78345716	14310420117	0	78	2	0	0	0	0	0	0	12	3	14
76046796	16310410322	1	78	2	0	1	0	0	0	0	7	6	11
78088309	14441000107	0	72	2	0	1	0	0	0	0	18	8	16
78351944	16321012107	1	80	3	0	0	0	0	0	0	9	2	14
75887489	14310400307	1	72	0	0	1	3	1	4	5	8	4	15
78351964	16321012125	1	81	3	0	0	0	0	0	0	6	1	9
74514702	14511140310	0	81	3	0	1	0	0	0	0	17	12	16
72897437	14350630225	1	80	2	0	1	0	0	0	0	18	6	16
77641947	16220282120	0	80	2	0	0	0	0	0	0	3	6	16
78384099	14370700116	0	78	1	0	1	0	0	0	0	0	6	4
77710808	14441000216	1	83	2	0	1	0	0	0	0	16	7	16
72802660	14621300123	1	68	3	0	1	0	0	0	0	14	6	16
75605005	14320510201	0	88	0	0	0	0	0	0	0	15	9	14
76414333	14110040222	0	87	0	0	1	0	0	0	0	10	9	9
77659492	16370750225	1	81	0	0	1	0	0	0	0	15	10	6
77520124	16220282407	1	71	2	0	0	0	0	0	0	8	9	11
78264194	16330110409	1	73	2	0	1	0	0	0	0	2	10	16
77617554	16110106211	1	74	3	0	1	4	1	2	3	6	6	16
77667490	14440990110	0	84	0	0	1	0	0	0	0	15	12	8
76233272	16420684306	1	75	3	0	0	0	0	0	0	16	13	7
75012176	16211302117	1	88	3	0	1	0	0	0	0	18	8	16
74713908	14511170318	1	73	1	0	0	0	0	0	0	18	9	14
72910541	14350630217	0	68	3	0	1	0	0	0	0	16	7	16
77977386	14441000112	1	77	4	0	1	0	0	0	0	19	5	16
78822408	16120105209	1	89	1	0	1	0	0	0	0	9	3	13
78592457	16310460208	0	63	1	0	0	0	0	0	0	12	7	15
75971911	14310410317	1	64	2	0	0	3	1	4	6	8	10	11
77707069	14420850112	0	69	2	0	1	0	0	0	0	12	5	15
72493355	16210102210	1	65	3	0	1	0	0	0	0	13	6	16
72942119	16330502201	0	68	2	0	0	0	0	0	0	14	10	16
72604125	16420115402	0	88	0	0	1	0	0	0	0	11	13	10
78342659	16370770138	1	65	0	0	0	0	0	0	0	10	7	3
78516216	16411122101	1	79	0	0	1	0	0	0	0	16	6	8
76152218	14320490304	0	76	0	0	0	0	0	0	0	4	8	0
77226079	16120116414	1	81	0	0	1	0	0	0	0	6	3	12
72801196	14631310321	1	98	4	0	1	0	0	0	0	21	7	16
78197469	14440970115	1	81	0	0	1	0	0	0	0	18	9	13
77232006	14440950119	1	66	2	0	1	4	1	5	5	9	5	13
76233278	14420880326	1	87	2	0	0	0	0	0	0	20	12	8
76849052	16420624410	1	73	2	0	0	0	0	0	0	0	7	2
77172524	16610722207	1	66	3	0	0	0	0	0	0	7	7	16
78024123	14110010303	1	65	4	0	1	4	2	10	2	9	6	16
75235729	16420902408	1	80	0	0	0	0	0	0	0	17	14	8
77359566	14130170303	0	80	2	0	0	0	0	0	0	21	9	5
77581763	14511150309	1	74	2	1	0	0	0	0	0	12	10	6
78592478	16310460108	1	78	1	0	1	0	0	0	0	9	8	10
78308079	18370710306	0	61	2	0	0	0	0	0	0	14	6	16
76761856	16304323411	1	86	0	0	0	0	0	0	0	8	10	14
77231835	14440960216	0	80	3	0	1	4	1	2	3	17	3	11
77616768	14130170217	1	91	2	0	0	0	0	0	0	21	10	4
77347668	14511130415	0	78	2	0	1	0	0	0	0	14	8	10
77595473	14370750315	1	83	0	0	0	0	0	0	0	17	12	6
77226056	16120116311	1	83	0	0	1	0	0	0	0	11	4	9
75140182	16210102103	1	62	3	0	1	0	0	0	0	8	7	14
78057975	14320480114	0	90	0	0	0	0	0	0	0	13	7	11
78395958	16410327106	1	63	2	0	1	0	0	0	0	20	7	16
72806036	16441020101	0	71	3	0	1	0	0	0	0	21	6	16
78352735	18130190305	1	88	0	0	0	0	0	0	0	18	6	11
77520147	16220282409	1	63	3	0	0	0	0	0	0	8	9	14
77545157	14440980108	0	83	2	0	1	0	0	0	0	6	11	11
78330561	14440960219	0	82	2	0	1	0	0	0	0	22	5	8
76617786	16211202205	0	68	3	0	1	0	0	0	0	12	9	10
75983770	16230350302	1	70	2	0	0	0	0	0	0	6	16	5
78050304	14441000204	1	78	4	0	1	0	0	0	0	18	11	15
72801101	16630105402	1	74	2	1	1	2	3	10	6	17	6	15
78368122	16411502415	1	81	2	0	0	4	1	8	2	12	7	2
72806380	14441040103	1	64	3	0	0	0	0	0	0	10	8	12
78473538	16310420212	1	91	2	0	0	0	0	0	0	15	2	13
77233922	16411502320	0	91	0	0	0	0	0	0	0	14	9	13
77641857	16220282215	1	84	3	0	1	0	0	0	0	12	3	16
78389402	14120160112	1	81	2	1	1	0	0	0	0	8	4	16
77852102	16211202404	0	65	3	1	0	0	0	0	0	24	3	15
78362048	16411502416	1	62	0	0	0	4	1	6	3	9	6	2
75171979	18210260312	0	91	2	0	0	0	0	0	0	23	10	2
78592462	16310460221	0	68	3	0	0	0	0	0	0	12	9	9
77766441	16520402401	1	68	3	1	0	0	0	0	0	6	8	16
77617562	16110106116	0	69	3	0	1	0	0	0	0	21	4	15
77852096	14210270410	0	85	0	0	0	0	0	0	0	9	4	8
78030948	14110050213	1	84	2	0	1	0	0	0	0	20	4	15
78401938	18310450101	0	75	3	0	1	0	0	0	0	17	6	10
77581790	16511424123	0	76	2	0	1	0	0	0	0	16	11	9
78592470	16310460215	1	70	2	0	0	0	0	0	0	10	8	9
77455052	16220104307	0	88	0	0	1	0	0	0	0	14	5	12
78592477	14310460116	1	71	2	0	1	0	0	0	0	11	11	10
78383174	16371323413	1	62	0	0	0	0	0	0	0	4	15	4
76588748	14320490418	1	89	0	0	0	0	0	0	0	13	11	1
78460800	14310450223	0	82	2	0	0	0	0	0	0	18	3	11
77624099	18621290104	1	71	3	0	1	0	0	0	0	19	4	16
77434417	14230360320	1	77	3	0	1	0	0	0	0	8	16	11
78529856	14120090204	1	69	3	0	1	0	0	0	0	4	5	10
78190327	14310390118	1	81	1	0	1	0	0	0	0	12	4	10
78330562	14440960116	0	84	2	0	1	0	0	0	0	20	3	9
77641859	16220320434	0	68	2	0	0	0	0	0	0	20	8	16
77231836	14440960224	1	82	3	0	1	0	0	0	0	16	14	5
78520103	16120116113	0	70	2	0	1	0	0	0	0	11	11	13
78516243	14410790303	1	82	0	0	0	0	0	0	0	7	10	4
77754818	14611260209	0	75	0	1	0	3	1	6	2	22	3	9
78484224	16120101116	1	73	4	0	1	0	0	0	0	9	5	7
75887477	14310400123	1	78	0	0	1	0	0	0	0	4	6	12
78088308	14441000218	1	76	2	0	1	0	0	0	0	17	8	16
77616769	14130170213	0	70	3	0	0	0	0	0	0	26	9	10
78030828	14110020311	0	91	2	0	1	0	0	0	0	16	10	8
78384052	18370720305	0	83	0	0	0	0	0	0	0	13	7	8
78086488	16431281113	0	69	1	0	1	0	0	0	0	9	7	8
75623996	16360622417	0	65	1	1	0	0	0	0	0	13	12	10
78529880	16120106213	1	73	3	0	1	0	0	0	0	11	6	10
78031182	14110010114	1	89	2	0	1	0	0	0	0	12	8	8
78030933	16110111217	1	82	2	0	1	0	0	0	0	18	4	14
78349769	14370770305	1	75	0	0	0	0	0	0	0	13	2	9
78351927	16320404101	0	91	0	0	1	0	0	0	0	8	9	3
78445263	14410790418	1	82	0	0	0	0	0	0	0	23	7	9
78024186	16110010433	1	73	3	0	1	3	2	5	3	6	5	16
78024131	16110101102	0	62	3	0	1	3	1	6	2	10	10	16
78473531	16310107203	1	87	4	0	1	0	0	0	0	9	2	14
78484200	16120106217	1	72	4	0	1	0	0	0	0	10	3	11
77734087	16220781409	0	89	2	0	0	0	0	0	0	15	9	12
75012173	16211302105	0	79	4	0	1	4	1	5	1	11	7	16
75909212	14310410204	0	77	3	0	0	0	0	0	0	16	9	16
78030892	14110020308	1	74	2	0	1	0	0	0	0	22	7	13
78520098	16120116118	1	68	3	0	1	0	0	0	0	5	10	14
78345740	14310390216	1	96	0	0	0	0	0	0	0	10	4	12
78082659	16420682404	1	66	2	0	0	0	0	0	0	14	8	13
78517741	16410790207	0	73	0	0	1	0	0	0	0	12	3	16
77545137	14440980116	0	84	2	0	1	0	0	0	0	7	11	9
78401912	18310430204	0	77	3	0	1	0	0	0	0	16	6	14
78029843	14420840314	0	81	0	0	0	0	0	0	0	14	8	8
76330077	16220202122	0	74	4	0	1	0	0	0	0	15	2	16
78190329	14310390117	0	76	0	0	0	0	0	0	0	11	4	12
78384039	14440970121	0	75	2	0	1	0	0	0	0	19	10	13
76183997	14451060225	0	73	1	0	1	0	0	0	0	10	7	9
77286053	14230380124	1	68	3	1	0	0	0	0	0	10	1	12
78459929	14410790222	1	82	0	0	1	0	0	0	0	19	6	7
77344406	14511130324	0	94	0	0	0	0	0	0	0	9	12	6
77707046	16420115212	1	63	2	0	1	0	0	0	0	14	10	14
78168073	14370760419	0	70	2	0	0	0	0	0	0	16	13	10
75971910	14310410306	0	66	2	0	1	0	0	0	0	8	10	11
78529862	16120106101	0	73	3	0	1	0	0	0	0	11	7	9
78437028	14370710113	1	83	0	1	1	0	0	0	0	0	11	7
78531532	16120105201	1	71	4	0	1	3	1	2	2	18	12	16
77434147	16420115318	0	72	3	0	1	0	0	0	0	9	12	7
77582903	16511424401	1	93	2	0	0	0	0	0	0	5	6	15
77434413	14230380216	1	88	2	0	1	0	0	0	0	10	11	10
72805066	14410780119	1	79	2	0	0	0	0	0	0	12	13	5
78395916	16410327403	1	86	4	0	0	0	0	0	0	20	6	13
78246855	14440970204	0	83	0	0	1	0	0	0	0	16	13	8
78401826	14310440205	1	74	3	0	1	0	0	0	0	19	7	9
78390351	14340600208	0	93	4	0	1	0	0	0	0	0	8	10
78520130	16110070116	0	81	2	0	1	0	0	0	0	21	10	9
77977365	14441000103	1	80	2	0	1	0	0	0	0	19	9	16
77545147	16440103208	0	85	2	0	1	0	0	0	0	13	10	9
78822411	16120105215	1	81	2	0	1	0	0	0	0	9	5	16
77887683	16230340402	1	93	0	0	0	0	0	0	0	9	12	8
77253975	16360981208	1	86	2	0	1	0	0	0	0	10	5	12
78435706	14370720120	1	68	1	0	0	0	0	0	0	15	10	12
77517108	14320490102	0	73	0	0	0	0	0	0	0	6	12	2
76849074	16420624222	0	86	2	0	1	0	0	0	0	18	12	8
78024193	16110101101	0	80	2	0	1	0	0	0	0	7	10	11
76510235	14140210416	1	90	0	0	0	0	0	0	0	6	8	10
78459939	14410790203	0	80	0	0	1	0	0	0	0	19	6	9
76330110	16220202219	1	80	3	0	1	0	0	0	0	24	6	16
78628613	16140882209	0	88	0	0	1	0	0	0	0	20	4	7
78520090	16110106206	0	77	2	0	1	0	0	0	0	8	10	11
78401888	16310110201	0	71	3	0	1	0	0	0	0	17	7	12
78308725	14320480212	0	76	0	0	1	0	0	0	0	16	9	9
78024178	16110101107	0	75	3	0	1	0	0	0	0	9	9	12
78572495	14120120223	1	75	2	0	1	0	0	0	0	21	6	11
77852117	16211202407	0	73	2	1	0	0	0	0	0	20	7	14
77171593	18611280206	1	72	2	0	0	0	0	0	0	18	7	16
77847121	14430910208	1	86	3	0	1	0	0	0	0	27	10	15
78592472	14310460209	0	69	1	0	1	0	0	0	0	12	8	10
78082709	14420860203	1	75	1	0	0	0	0	0	0	12	9	12
76573252	16130926113	1	69	3	0	0	0	0	0	0	24	9	16
77763125	16440104109	0	95	0	0	1	0	0	0	0	21	1	12
76414314	16110108213	1	88	2	0	1	0	0	0	0	11	12	7
78024129	16110101304	0	80	2	0	1	0	0	0	0	8	12	7
78050308	14441000209	0	82	3	0	1	0	0	0	0	21	8	16
78314649	18130190402	1	80	2	0	1	0	0	0	0	18	9	10
75130818	16530622306	0	70	0	1	0	0	0	0	0	16	7	15
77548472	14430920410	1	79	2	0	1	0	0	0	0	10	9	16
72793050	16110102405	0	80	2	0	1	0	0	0	0	12	11	5
75622290	14310410125	0	67	2	0	0	0	0	0	0	11	11	13
78500582	16320404401	0	85	0	0	0	0	0	0	0	10	6	0
78383150	14370740104	0	68	3	0	0	0	0	0	0	3	1	16
76586567	14320490423	0	71	0	0	0	0	0	0	0	4	11	0
78297156	16411621122	0	68	2	0	0	0	0	0	0	17	6	11
77173375	16611270140	1	71	2	0	1	0	0	0	0	3	12	11
78024100	16110010305	1	70	3	0	1	0	0	0	0	8	8	13
78484171	16120120115	1	85	4	0	1	0	0	0	0	13	8	12
78029797	16422827211	0	74	0	0	0	0	0	0	0	17	11	9
77545172	14440980104	1	88	3	0	1	0	0	0	0	10	10	12
78520132	16120160106	0	68	2	0	1	0	0	0	0	11	9	13
78362037	14410810221	0	79	2	0	0	0	0	0	0	9	12	16
77381567	16220781315	0	69	2	0	0	0	0	0	0	19	11	11
78484192	16120101222	1	80	3	0	1	0	0	0	0	12	5	14
7286294	16350620419	0	66	3	0	0	0	0	0	0	10	7	16
78473557	14310430122	1	78	2	0	1	0	0	0	0	14	1	14
77545144	14440980123	0	88	2	0	1	0	0	0	0	12	7	9
77676543	16230104209	0	69	3	0	1	0	0	0	0	15	9	14
78082693	14420860202	1	70	2	0	0	0	0	0	0	11	12	14
72556137	16220282106	0	87	2	0	1	0	0	0	0	5	10	16
77707070	16420115111	1	76	3	0	1	0	0	0	0	16	6	14
78024174	14110010402	0	95	2	0	1	0	0	0	0	6	8	9
77173366	16610722112	0	77	4	0	0	0	0	0	0	14	4	16
77226129	16120103115	0	83	0	0	1	0	0	0	0	8	6	9
77347673	14511130420	1	85	2	0	1	0	0	0	0	13	9	10
77359568	14130170309	0	78	2	0	0	0	0	0	0	24	7	3
77187379	14621290316	1	78	3	0	0	0	0	0	0	9	10	14
78190328	14310390113	1	96	2	0	1	0	0	0	0	13	8	9
78139590	14440970120	0	78	0	0	1	0	0	0	0	20	3	11
78030901	16110102111	0	83	2	0	1	0	0	0	0	19	7	10
78383590	14320480124	1	78	0	0	0	0	0	0	0	9	12	0
78401961	14310440220	1	85	2	0	1	0	0	0	0	18	9	11
75240299	16140423301	1	80	4	1	1	4	1	4	2	13	2	16
77520123	16220282419	1	79	3	0	0	0	0	0	0	6	13	13
78024167	14110010314	0	77	3	0	1	0	0	0	0	10	8	9
78024132	14110010413	1	83	3	0	1	0	0	0	0	9	11	13
78261229	14440970207	1	82	2	0	1	0	0	0	0	18	11	16
78822410	16120105113	1	83	2	0	1	0	0	0	0	6	12	16
78389413	14120160203	0	87	2	0	1	0	0	0	0	11	13	8
78030888	14110010202	0	78	2	0	1	0	0	0	0	19	7	8
78061764	18410800102	0	62	0	0	0	0	0	0	0	8	15	13
78473544	14310420223	1	92	2	0	0	0	0	0	0	13	1	12
77230756	14130170425	0	78	4	0	1	0	0	0	0	18	8	15
77847229	14441010102	0	85	0	0	1	0	0	0	0	25	2	14
75156036	18210260215	0	85	4	0	1	0	0	0	0	12	2	13
78353214	14410790110	0	80	4	0	1	0	0	0	0	12	4	13
78050301	14441000214	1	78	4	0	1	0	0	0	0	16	9	16
78384038	14440970114	0	82	1	0	1	0	0	0	0	21	5	15
78345714	14310390215	0	85	1	0	0	0	0	0	0	11	2	13
78531535	16120105212	0	73	2	0	1	0	0	0	0	18	13	15
77230814	16130926402	1	69	4	0	1	4	1	2	1	24	2	15
77641951	16220282122	0	71	2	0	0	0	0	0	0	3	6	16
78351946	16320510136	0	79	0	0	0	0	0	0	0	7	2	11
77173384	16610630212	0	91	0	0	0	0	0	0	0	15	7	12
72806366	14441040111	0	64	2	0	0	0	0	0	0	12	6	12
75567723	14531230423	1	78	0	0	0	0	0	0	0	16	6	8
78082711	16420682209	0	75	1	0	1	0	0	0	0	10	11	12
78520099	14120160212	0	62	4	0	1	0	0	0	0	11	11	16
78345719	14310390201	1	84	1	0	0	0	0	0	0	11	5	13
77545160	14440980122	1	81	4	0	1	0	0	0	0	8	10	11
78330563	14440960114	0	83	2	0	1	0	0	0	0	17	6	10
77641952	16220282123	1	88	2	1	1	0	0	0	0	3	6	16
74522300	18150230102	1	64	4	0	1	4	1	5	3	11	11	16
77633575	14220280216	1	69	2	0	0	0	0	0	0	16	8	14
77173358	16610722107	0	86	0	0	0	0	0	0	0	30	2	14
77883234	14440960208	0	80	1	0	1	0	0	0	0	14	9	10
77520110	16220282420	1	78	3	0	0	0	0	0	0	14	8	15
78395606	14410780419	1	84	3	0	0	0	0	0	0	19	7	9
76188992	16231123410	1	69	3	0	0	0	0	0	0	11	15	10
78467416	16411502411	1	84	1	0	0	0	0	0	0	10	10	8
78314673	18130190413	1	73	2	0	0	0	0	0	0	18	6	16
77248890	18220300101	0	63	2	0	0	0	0	0	0	12	6	15
78190315	14310390103	1	80	3	0	1	0	0	0	0	13	3	12
78440359	14370760403	1	86	0	0	0	0	0	0	0	11	7	6
78086496	14430910106	1	88	4	0	1	0	0	0	0	14	10	16
77754163	16610722208	0	67	0	1	0	0	0	0	0	6	8	13
78316851	16500102203	0	83	0	0	1	0	0	0	0	6	3	14
78024181	16110101104	0	78	2	0	1	0	0	0	0	2	12	10
78401870	14310460104	1	85	3	0	1	0	0	0	0	14	6	16
78467425	14410800420	1	75	3	0	0	0	0	0	0	10	11	10
78592476	16310460111	1	69	1	0	0	0	0	0	0	10	7	12
77376801	16340223323	1	89	0	0	0	0	0	0	0	2	13	13
78240728	14370710207	0	78	0	0	1	0	0	0	0	13	4	16
77700983	14370750115	1	79	2	0	0	0	0	0	0	15	8	16
77905999	16230104216	1	66	3	0	1	4	1	2	2	13	5	9
75369127	16211302201	0	82	3	0	1	0	0	0	0	18	10	14
72914343	14350630310	0	74	0	0	1	0	0	0	0	17	6	16
78521562	16120101211	1	74	3	0	1	0	0	0	0	21	11	10
78445275	14410790409	1	80	2	0	0	0	0	0	0	18	12	16
77347681	16511112113	0	87	2	0	1	0	0	0	0	15	9	7
77571346	18501110203	1	92	0	0	0	0	0	0	0	8	9	2
77809973	18140210305	0	72	0	0	0	0	0	0	0	11	6	4
75235590	16420890304	0	89	1	0	1	0	0	0	0	16	6	2
77237846	14140220315	1	74	3	0	1	0	0	0	0	10	14	11
78061766	14410800114	0	72	0	0	0	0	0	0	0	13	10	15
75819725	16520402304	1	77	2	0	0	0	0	0	0	13	10	7
78383497	16371323414	1	70	4	0	0	0	0	0	0	6	6	0
77633292	14440990218	0	74	2	0	1	4	1	2	1	20	11	16
77230768	14130170220	0	77	2	0	0	0	0	0	0	18	7	7
78459933	14410790121	0	81	3	0	1	0	0	0	0	14	11	6
77263220	16211202218	0	81	2	0	1	0	0	0	0	15	9	8
77858743	14441010224	0	86	0	0	1	0	0	0	0	21	3	16
78389408	16120160140	1	74	3	0	1	0	0	0	0	13	6	13
76849064	16420624415	1	84	1	0	0	0	0	0	0	17	10	9
78314672	18130190412	1	77	2	0	1	0	0	0	0	18	7	12
77594984	16320500337	1	79	2	0	1	0	0	0	0	11	9	8
78246858	14440970110	0	81	0	0	1	0	0	0	0	22	14	9
77231870	14440950116	0	86	1	0	1	0	0	0	0	20	10	4
78529883	14120090213	1	72	3	0	1	3	2	7	3	4	9	13
76569941	16140882407	0	62	0	0	0	0	0	0	0	17	13	14
78435702	14370720117	1	87	0	1	0	0	0	0	0	11	11	3
77977375	14441000115	1	80	2	0	1	0	0	0	0	13	10	15
78498756	14320490207	0	94	0	0	1	0	0	0	0	12	12	1
75097431	18210260404	0	84	0	0	1	0	0	0	0	12	15	2
77614489	16130170231	1	73	2	0	0	0	0	0	0	18	9	2
78024108	14110010424	1	80	2	0	1	0	0	0	0	6	8	10
75887486	14310400302	1	77	0	0	1	0	0	0	0	16	12	7
76617781	16211202214	1	78	4	0	1	0	0	0	0	12	9	10
77707051	16420115125	1	77	3	0	1	0	0	0	0	11	10	13
76263784	14110020310	0	66	3	0	1	0	0	0	0	6	1	16
77977344	14441000113	0	79	2	0	1	0	0	0	0	16	10	16
74840591	18150230316	1	68	2	0	0	0	0	0	0	11	11	9
78345725	16310390218	1	96	0	0	0	0	0	0	0	10	5	9
77753497	14110050212	1	77	4	0	1	0	0	0	0	16	6	11
75622293	14310410119	0	66	2	0	0	4	1	4	4	9	4	14
76446739	14621300320	0	68	2	1	0	0	0	0	0	7	10	8
77858405	16230104210	1	69	3	0	1	3	1	2	1	18	10	14
77852098	16211202408	1	72	1	1	0	0	0	0	0	22	5	15
76189079	16231123113	1	84	2	0	1	0	0	0	0	13	6	9
76543720	18621300302	0	72	0	1	0	2	1	3	1	4	8	14
78070249	16370902107	0	80	0	0	1	0	0	0	0	14	5	9
74196856	14501090315	0	64	0	0	0	0	0	0	0	8	12	5
77226096	16120106214	1	97	3	0	1	0	0	0	0	11	11	8
77613438	16220104121	0	68	2	0	1	0	0	0	0	22	4	11
77347679	16511112119	1	85	3	0	1	0	0	0	0	13	10	10
77545133	14440950122	1	67	3	0	1	4	1	4	5	12	7	16
78383613	14320470419	1	90	0	0	1	0	0	0	0	9	11	12
76188961	14230360315	0	91	2	0	1	0	0	0	0	12	7	11
77850224	16440104106	0	79	0	0	1	0	0	0	0	21	0	16
77758188	14110080110	0	88	4	0	1	0	0	0	0	11	9	8
78024158	16110101105	0	77	3	0	1	0	0	0	0	7	8	8
77415185	16360660437	0	82	2	0	1	0	0	0	0	11	13	12
78030854	16110102102	1	79	3	0	1	4	1	7	1	22	9	12
77507830	16220881208	0	78	2	0	0	0	0	0	0	13	17	7
77286035	16230229405	1	69	2	0	0	0	0	0	0	12	6	15
75622282	14310410124	1	83	2	0	0	0	0	0	0	12	8	16
75496434	16211402205	1	74	3	0	1	0	0	0	0	7	7	10
77714099	14230350317	0	79	2	0	0	0	0	0	0	10	9	8
77871819	16510115224	1	79	0	0	1	0	0	0	0	8	10	15
78520080	14110070101	0	78	2	0	1	3	1	4	1	17	6	13
75235582	16420902410	1	78	1	0	0	0	0	0	0	9	15	4
76617784	16210270107	0	71	2	0	1	0	0	0	0	12	9	10
77253972	14360680304	0	93	0	0	1	0	0	0	0	12	10	4
77834055	14340610124	0	80	2	0	1	0	0	0	0	10	9	13
75235705	16420902302	1	63	2	0	0	0	0	0	0	15	14	16
72609142	16140882217	0	74	2	0	1	0	0	0	0	30	5	16
77852110	16211202405	0	69	2	1	0	0	0	0	0	20	9	14
72975209	16420115206	1	77	1	0	1	0	0	0	0	9	5	12
78592489	16310105205	0	77	2	0	1	0	0	0	0	13	12	6
76414334	14110040217	0	87	3	0	1	0	0	0	0	8	9	12
75887923	16360622211	1	87	0	0	0	0	0	0	0	8	10	8
78355316	14440960201	1	82	4	0	1	0	0	0	0	16	9	6
77226099	16120106113	1	81	3	0	1	0	0	0	0	9	7	6
77754144	16610722110	1	70	2	1	0	3	1	0	1	9	9	14
78030960	14110080121	0	87	4	0	1	0	0	0	0	18	3	15
77758182	14110080109	0	81	3	0	1	0	0	0	0	16	4	16
76617787	16211202210	0	72	3	0	1	0	0	0	0	15	5	6
78221282	14370710321	0	74	0	0	1	0	0	0	0	13	6	14
78520079	14110070115	0	73	4	0	1	0	0	0	0	20	10	10
77624094	14621290122	0	65	3	0	1	0	0	0	0	8	16	15
77754173	16610722101	1	85	2	1	0	3	1	2	1	25	7	10
78050299	14441000223	1	81	2	0	1	0	0	0	0	15	11	16
78516226	16411122403	0	86	0	0	0	0	0	0	0	15	9	15
77845401	16431281219	0	63	0	0	0	0	0	0	0	12	9	16
77769879	16440104107	0	93	0	0	1	0	0	0	0	22	3	14
75496479	16211402221	1	69	3	0	1	0	0	0	0	8	12	10
74219769	18511140201	0	71	2	0	1	0	0	0	0	19	11	16
78516237	14410790302	0	86	0	0	0	0	0	0	0	23	6	12
75143356	16211302317	0	77	2	0	0	0	0	0	0	16	7	16
78473521	16310104105	0	88	4	0	0	0	0	0	0	15	2	14
77564252	16140882106	0	83	2	0	1	0	0	0	0	16	14	6
74522296	18150230101	1	86	4	0	1	0	0	0	0	11	8	11
72806311	16441040205	0	76	2	0	1	0	0	0	0	14	2	16
75605008	16321012301	0	78	0	0	0	0	0	0	0	16	7	5
75395497	14521180223	0	74	4	0	1	0	0	0	0	18	8	12
78246853	14440970111	1	75	0	0	1	0	0	0	0	18	11	11
77883235	14440960223	1	83	2	0	1	0	0	0	0	17	7	8
77754597	16610722317	1	71	0	0	0	0	0	0	0	0	9	12
78199746	14440990117	0	84	0	0	1	0	0	0	0	19	17	8
78354819	16230350233	1	71	2	0	0	0	0	0	0	19	11	5
76841286	16420624207	1	79	2	0	1	0	0	0	0	8	9	6
77434148	16420115320	1	69	2	0	1	0	0	0	0	17	8	16
78072306	14410800124	0	95	0	0	0	0	0	0	0	9	17	2
78314664	16130207305	0	81	2	0	1	0	0	0	0	12	6	16
77633300	14440970113	1	72	2	0	1	4	1	2	4	18	7	16
78541646	14110070201	0	81	2	0	1	0	0	0	0	17	5	16
77245828	18611280305	0	70	2	0	0	0	0	0	0	14	5	7
77758199	16110111116	0	82	2	0	1	0	0	0	0	21	4	9
77581764	14511150313	0	82	0	0	0	0	0	0	0	15	10	9
78572488	16120103211	0	65	3	0	1	3	1	7	1	18	9	9
75496485	16211042125	1	89	0	0	1	0	0	0	0	10	6	15
72801305	14631310424	0	73	0	0	0	0	0	0	0	14	7	15
77617563	18110070201	1	65	3	0	1	4	1	3	4	7	2	16
77347640	16511424211	0	91	1	0	1	0	0	0	0	12	10	10
78401994	18310440202	0	76	4	0	1	0	0	0	0	13	6	12
75546147	16530427404	1	74	0	0	0	0	0	0	0	17	10	6
77545171	16440103204	1	85	2	0	1	0	0	0	0	5	11	13
77977373	14441000222	0	82	3	0	1	0	0	0	0	17	9	13
77871846	14511120207	1	73	0	0	1	0	0	0	0	8	10	16
72806319	16441040224	0	77	2	0	1	0	0	0	0	9	4	14
78246857	14440970103	0	83	0	0	1	0	0	0	0	20	11	8
78572476	14120120204	0	91	1	0	1	0	0	0	0	20	6	7
78029847	14420840422	1	80	2	0	0	0	0	0	0	12	10	7
78384100	14370700112	0	81	0	0	1	0	0	0	0	3	12	4
75887448	14310410301	1	77	4	0	1	0	0	0	0	4	12	9
78520082	16110106201	0	88	0	0	1	0	0	0	0	7	12	6
78170853	16370802406	0	78	0	1	1	0	0	0	0	15	6	9
76363419	14621290309	0	77	3	0	0	0	0	0	0	8	17	13
75889498	16360622215	0	73	1	0	0	0	0	0	0	8	12	8
76594243	14320490108	1	91	2	0	0	0	0	0	0	4	12	1
78435710	14370720111	0	81	0	1	0	0	0	0	0	17	9	6
78484187	16120103219	0	87	0	0	1	0	0	0	0	9	5	10
78436972	16371323201	0	81	0	0	0	0	0	0	0	14	14	3
77754437	16610625203	1	62	0	1	0	0	0	0	0	7	5	9
77834048	18340610402	0	85	0	0	0	0	0	0	0	18	11	13
75890915	16360622220	1	86	0	0	0	0	0	0	0	7	11	15
77834111	18340570304	1	90	0	0	0	0	0	0	0	18	13	12
78030833	16110102112	0	78	2	0	1	4	1	7	1	20	11	11
78521120	16310104204	1	80	4	0	0	0	0	0	0	15	1	15
78484180	16120103218	0	91	0	0	1	0	0	0	0	15	2	12
77226063	16120116313	1	81	0	0	1	0	0	0	0	9	4	10
78082669	16420682409	0	75	1	0	0	0	0	0	0	10	13	12
75143146	14531240304	1	73	4	0	1	0	0	0	0	20	13	16
76414329	14110040205	0	85	3	1	1	0	0	0	0	9	8	6
77545141	14440980109	0	80	2	0	1	0	0	0	0	10	5	14
78143588	18330530422	1	88	2	0	1	0	0	0	0	11	11	16
78368124	16411502412	1	82	2	0	0	0	0	0	0	13	10	11
77230817	14130170225	1	84	0	0	0	0	0	0	0	18	10	0
78401951	14310440202	1	65	4	0	1	4	1	6	5	13	4	14
77828624	14440980205	1	91	3	0	1	0	0	0	0	21	6	14
75496436	16211402308	1	78	2	0	1	0	0	0	0	8	3	13
75235730	16420902211	1	81	0	0	0	0	0	0	0	19	12	8
72539551	14641320411	0	75	1	0	1	0	0	0	0	5	11	7
78088304	14441000207	0	82	3	0	1	0	0	0	0	19	13	16
78170866	16370710315	1	80	0	0	1	0	0	0	0	16	8	5
72987274	16420682114	0	84	0	0	1	0	0	0	0	10	7	10
78498767	14320490214	0	65	0	0	1	0	0	0	0	13	10	14
78520113	16120116107	1	64	3	0	1	4	1	9	1	9	4	15
76617779	16211202211	1	71	4	0	1	4	1	3	6	13	4	16
78352048	14370740311	1	74	0	0	0	0	0	0	0	9	7	9
77581774	14511150310	0	90	0	0	0	0	0	0	0	11	14	6
76843880	14420880103	1	83	1	0	0	0	0	0	0	14	9	1
75819722	14521180125	0	86	0	0	0	0	0	0	0	9	11	4
72806202	14441020321	0	70	0	1	0	0	0	0	0	12	3	14
78050292	14441000101	0	80	1	0	1	0	0	0	0	18	10	16
78190320	14310390104	1	71	1	0	0	0	0	0	0	13	3	14
76990666	18230380403	1	82	2	0	0	0	0	0	0	18	6	16
77766446	18501110102	0	90	0	0	0	0	0	0	0	8	5	3
72975203	16420115207	1	75	1	0	1	0	0	0	0	10	5	14
77977378	14441000208	0	82	2	0	1	0	0	0	0	15	11	16
75012216	16211302119	1	82	3	0	1	0	0	0	0	11	8	16
77872399	16510115218	1	80	3	0	1	0	0	0	0	14	11	9
77581314	14230350325	1	93	2	0	0	0	0	0	0	9	9	6
75235695	16420902409	1	79	0	0	0	0	0	0	0	17	14	9
78030837	16110102209	0	73	2	0	1	0	0	0	0	18	12	8
78529885	14110040308	1	70	2	1	1	4	3	10	4	14	9	15
77581781	14511150202	1	85	3	0	1	0	0	0	0	16	8	12
78459953	16410790224	1	81	0	0	1	0	0	0	0	11	11	7
77775131	14441010106	0	75	2	0	1	0	0	0	0	22	3	16
77887618	16230340201	0	73	0	1	0	0	0	0	0	16	11	11
77633556	14220280224	0	76	2	0	0	0	0	0	0	15	10	6
77575903	16371103104	1	77	0	0	0	0	0	0	0	15	8	13
78345715	16310107101	1	83	2	0	0	0	0	0	0	12	2	14
78484207	14120120219	0	86	2	0	1	0	0	0	0	17	12	8
77286072	14230380310	1	90	1	0	0	0	0	0	0	11	5	10
77332316	14130170317	0	79	1	0	0	0	0	0	0	30	10	4
78459940	16410790125	1	79	0	0	1	0	0	0	0	11	6	7
78088306	14441000111	1	85	2	0	1	0	0	0	0	17	9	13
77834018	16341824215	0	92	0	0	1	0	0	0	0	12	10	13
75782388	16411621413	1	88	0	0	0	0	0	0	0	15	8	11
78473522	14310420205	0	81	2	0	1	0	0	0	0	14	4	14
77581745	16511424120	0	89	0	0	1	0	0	0	0	10	14	4
75496433	16211402405	0	71	3	1	1	0	0	0	0	14	2	16
77872440	16510115413	0	77	0	0	0	0	0	0	0	17	11	11
78265398	14440970215	0	81	0	0	1	0	0	0	0	19	7	15
78197704	16430524209	1	86	3	0	0	0	0	0	0	13	6	16
78030950	16110111101	1	85	4	0	1	0	0	0	0	18	4	14
78520134	16110106203	1	83	0	0	1	0	0	0	0	9	8	11
78070260	14370760319	0	86	0	0	0	0	0	0	0	8	3	7
78024180	16110101312	1	86	2	0	1	0	0	0	0	5	6	9
78024130	14110010309	1	88	4	0	1	0	0	0	0	6	9	10
77510108	14440990219	0	77	1	0	1	0	0	0	0	22	13	14
77434404	18230380203	0	67	3	0	1	0	0	0	0	5	17	10
78521125	14310430204	0	81	1	0	0	0	0	0	0	14	0	14
77581784	16511150234	1	85	2	0	1	0	0	0	0	16	9	10
78531540	16120105206	1	65	3	0	1	4	1	5	5	11	3	16
72801340	14631310416	1	68	0	1	1	0	0	0	0	15	6	16
76594324	14320490115	1	94	0	0	0	0	0	0	0	12	10	2
77887610	16230340211	0	70	2	1	0	0	0	0	0	16	11	8
77172301	16610630407	0	77	2	0	0	0	0	0	0	9	9	7
74579748	18150230303	0	80	3	0	0	0	0	0	0	11	7	9
78182663	14440970205	1	79	1	0	1	0	0	0	0	19	8	9
78031137	16110102412	0	84	1	0	1	0	0	0	0	13	7	7
78473539	14310420213	0	91	2	0	1	0	0	0	0	14	5	10
75180805	14531220308	1	84	0	0	0	0	0	0	0	17	8	16
78024142	14110010320	0	82	4	0	1	0	0	0	0	5	8	11
77641867	16220282221	1	62	4	0	0	0	0	0	0	13	12	14
78352033	14130190319	1	83	2	0	0	0	0	0	0	18	6	11
77872426	18511120401	1	82	2	0	1	0	0	0	0	14	9	7
78706623	16110101301	0	89	0	0	1	0	0	0	0	9	4	16
77666026	16220881106	1	70	2	0	0	0	0	0	0	18	3	16
77366493	16130926209	0	91	3	0	0	0	0	0	0	14	10	2
78520100	16120116110	1	62	3	0	1	0	0	0	0	9	9	12
76228288	14420880412	1	84	2	0	1	0	0	0	0	20	15	8
77366496	14130170311	0	79	2	0	0	0	0	0	0	21	9	9
77471084	16220104316	0	74	4	1	1	0	0	0	0	13	8	13
78520092	16120116116	1	65	2	0	1	0	0	0	0	9	14	16
78030853	14110050105	1	83	2	0	1	0	0	0	0	18	7	8
77370899	14130170322	1	83	3	0	0	0	0	0	0	20	9	14
78531524	16120105205	1	68	4	0	1	0	0	0	0	14	8	14
78445272	14410790415	1	78	0	0	0	0	0	0	0	13	11	16
75605016	14320510220	1	85	0	0	0	0	0	0	0	14	12	14
75604998	14320510223	0	84	0	0	0	0	0	0	0	14	9	3
77828623	16440104102	0	84	0	0	1	0	0	0	0	22	5	13
77754642	16610630216	0	86	0	0	0	0	0	0	0	9	4	12
78381203	14430930326	0	84	0	0	1	0	0	0	0	13	10	15
77887616	14230340408	1	73	2	0	0	0	0	0	0	9	9	4
77545177	14440980124	0	84	2	0	1	0	0	0	0	21	4	11
78401953	18310420101	1	86	3	0	1	0	0	0	0	14	7	14
75973403	14531240302	0	79	2	0	1	0	0	0	0	19	4	13
75887485	14310400101	0	74	2	0	1	0	0	0	0	4	9	8
75394920	18140220212	0	67	2	0	0	0	0	0	0	8	11	12
78484176	14120120112	0	84	4	0	1	0	0	0	0	15	8	14
78270492	14410800119	0	78	2	0	0	0	0	0	0	17	13	16
78395925	14410780314	1	79	0	0	1	0	0	0	0	12	3	10
78345709	14310390210	1	81	3	0	0	0	0	0	0	14	4	13
77286036	14230380307	1	74	3	0	1	4	1	7	4	18	5	14
77581856	14370750212	1	81	0	0	0	0	0	0	0	16	6	8
78592459	16310105203	0	70	1	0	0	0	0	0	0	10	11	10
77226032	14120090108	1	83	0	0	1	0	0	0	0	9	3	15
76765213	16211202216	0	71	3	0	1	2	1	1	1	13	4	8
77286055	16231123317	0	66	2	0	0	0	0	0	0	14	14	16
75958216	14410820320	1	97	0	0	0	0	0	0	0	4	12	4
78383498	14370770408	1	64	2	0	0	0	0	0	0	15	10	15
78498087	14320500401	1	70	0	0	1	0	0	0	0	18	6	10
77226117	18120090109	0	65	3	0	1	4	1	7	3	12	7	16
77774528	16370902304	0	95	1	0	1	0	0	0	0	14	10	11
74324721	16500229404	1	85	0	0	0	0	0	0	0	11	9	8
75134457	14511170112	0	64	0	0	0	0	0	0	0	20	5	12
77754649	16610630401	1	69	0	0	0	0	0	0	0	2	7	10
78516255	18410790203	1	72	2	0	1	0	0	0	0	14	5	15
76523483	18621300102	0	73	0	1	0	2	1	5	1	13	13	8
78484173	14120120104	1	81	4	0	1	0	0	0	0	15	8	14
75170565	14501100118	1	91	0	0	0	0	0	0	0	3	9	10
72802672	16621027403	0	68	2	0	1	0	0	0	0	11	9	16
76523484	18621300201	1	107	3	1	0	2	1	6	1	5	8	16
77172292	16610722307	1	81	3	0	0	0	0	0	0	14	6	16
78516225	14410790324	1	83	0	0	0	0	0	0	0	14	8	7
77852104	16211202410	0	76	0	1	0	0	0	0	0	21	8	13
78436960	18370720103	1	66	2	1	0	0	0	0	0	16	4	14
75973433	14531230412	0	91	0	0	0	0	0	0	0	20	4	4
77537239	14511150317	1	80	3	0	0	0	0	0	0	9	9	16
74324715	14501090307	1	65	2	1	0	0	0	0	0	10	12	9
72427886	16350125108	1	73	2	1	1	0	0	0	0	11	9	11
78531528	16120105208	0	68	2	0	1	4	1	5	3	13	5	16
75369110	14210240225	1	74	3	0	1	0	0	0	0	12	10	16
77754799	16610625420	1	63	0	1	0	3	1	6	2	3	11	8
77754644	14611270314	1	75	3	0	0	0	0	0	0	3	5	12
74220722	14511170115	1	84	3	0	0	0	0	0	0	26	6	10
74512465	14501090212	1	79	0	0	0	0	0	0	0	8	10	12
77233911	16411502303	1	77	2	0	0	0	0	0	0	7	7	13
78350270	14521180324	1	80	0	0	0	0	0	0	0	16	11	6
72801032	14631310215	1	79	0	1	0	0	0	0	0	14	8	14
77641924	16220282113	1	71	4	0	1	0	0	0	0	6	6	16
78024102	14110010313	1	71	3	0	1	0	0	0	0	3	8	16
74425579	14501090419	0	83	2	0	0	0	0	0	0	8	7	9
77873243	18370750103	0	78	0	1	0	0	0	0	0	14	8	14
75460371	18210250402	0	68	2	0	1	0	0	0	0	8	7	11
78348091	16370683207	1	84	2	0	0	0	0	0	0	3	8	2
78354818	16230129309	1	71	2	0	0	0	0	0	0	17	6	9
77172544	16610722217	1	72	1	0	0	0	0	0	0	5	7	9
75379263	14531220223	1	72	2	1	0	0	0	0	0	14	5	15
77245824	16610625122	1	78	0	0	1	0	0	0	0	4	10	12
77754165	16610722308	1	80	2	1	0	4	1	2	1	12	5	12
75622731	14451060304	0	64	1	0	0	0	0	0	0	14	8	9
78445287	16410790424	0	79	0	0	0	0	0	0	0	23	9	9
74512466	14501090225	0	66	0	0	0	0	0	0	0	8	7	14
78362040	18410810202	0	85	0	0	0	0	0	0	0	10	12	10
77233912	16410810121	1	77	3	0	0	0	0	0	0	5	8	14
78323188	14410820314	1	74	0	0	0	0	0	0	0	6	8	6
77537208	14511150318	1	68	2	0	0	0	0	0	0	8	11	16
78516229	14410790208	1	76	3	0	1	0	0	0	0	12	5	16
78484178	14120120213	0	77	4	0	1	0	0	0	0	17	8	13
77754141	16610722418	1	65	2	1	0	3	1	2	1	12	7	14
75170646	14501100406	0	81	0	0	0	0	0	0	0	9	7	12
77852119	16211202411	0	78	1	1	0	0	0	0	0	20	4	12
7286843	14350640224	1	64	3	1	1	0	0	0	0	6	8	16
72801068	16631310213	0	80	0	0	0	0	0	0	0	18	8	13
78473509	14310430111	1	76	4	0	1	0	0	0	0	10	2	15
75141043	18210260307	1	66	3	0	1	3	1	3	5	22	6	9
78035625	14370760309	0	66	3	1	0	0	0	0	0	23	11	10
78383171	14370740125	1	74	0	1	0	0	0	0	0	9	2	16
76217639	14410820209	0	70	0	0	1	0	0	0	0	15	9	11
76330120	18220290307	0	67	3	0	1	4	1	2	2	17	12	12
76189065	16231123106	1	69	4	0	1	1	1	9	1	16	5	16
78437038	18370770404	1	62	3	0	0	0	0	0	0	9	11	8
78348090	14370770211	0	85	0	0	0	0	0	0	0	9	10	5
75235424	14420890416	0	82	0	0	0	0	0	0	0	20	13	10
76744002	16232921120	1	79	2	1	1	0	0	0	0	9	6	15
75887484	16310101103	0	65	3	0	1	3	1	4	5	7	8	12
76188970	14230360109	0	67	2	1	1	0	0	0	0	15	9	16
76843834	16420624402	0	68	2	1	0	0	0	0	0	12	6	9
72498271	16350626207	1	70	2	0	1	0	0	0	0	14	9	16
77344024	14360650201	0	66	2	0	1	0	0	0	0	26	5	15
75974922	18451060305	0	72	2	0	0	0	0	0	0	8	8	13
77641945	18220300325	1	88	2	0	1	0	0	0	0	0	6	16
76761820	16341222108	1	72	0	0	1	0	0	0	0	10	8	13
77883227	14440960209	0	80	1	0	1	3	1	3	3	19	11	11
78222149	18320480401	1	67	3	0	1	0	0	0	0	15	6	11
77528225	14220310402	1	81	0	0	0	0	0	0	0	12	8	10
76843907	14420880319	1	62	3	1	0	4	1	8	6	15	9	9
76435678	14621300301	0	70	3	1	0	0	0	0	0	12	8	13
77834032	16341021307	1	62	3	0	0	0	0	0	0	9	13	12
74624366	16511322113	1	73	2	1	1	0	0	0	0	22	11	15
77381581	16220781305	0	63	2	1	0	0	0	0	0	6	4	15
78459931	14410800222	1	74	3	1	1	0	0	0	0	13	8	12
78323194	14410820321	1	67	4	0	0	0	0	0	0	6	7	15
78323190	18410820304	1	72	0	1	0	0	0	0	0	14	9	11
76152208	14320490321	1	74	0	0	0	0	0	0	0	15	7	4
78395929	16410780332	1	68	3	0	1	0	0	0	0	17	3	14
75129213	18511160301	1	80	2	0	1	0	0	0	0	15	7	16
77581734	14511150401	1	70	2	0	0	0	0	0	0	17	10	14
78572464	14120120210	1	71	2	0	1	4	2	8	3	19	2	12
76314229	14310400223	0	76	4	0	1	0	0	0	0	21	7	16
77807387	14441010111	1	64	4	0	1	4	1	6	4	22	1	16
78323191	16411621111	1	71	0	1	0	0	0	0	0	14	9	13
78401853	14310390222	0	66	2	0	0	0	0	0	0	15	4	10
77537237	14511150405	0	72	2	1	1	0	0	0	0	8	8	13
77937683	14531210217	1	67	0	1	0	0	0	0	0	18	7	14
75176324	16341222203	1	71	2	0	0	0	0	0	0	8	9	12
72806423	14441040117	0	65	2	0	0	0	0	0	0	9	5	8
74259132	14511160424	1	72	0	0	0	0	0	0	0	6	9	16
78401848	14310440207	0	64	2	0	1	4	1	3	7	20	4	15
76784726	16360981315	0	68	0	1	0	0	0	0	0	17	7	13
75129189	18511160207	1	75	4	0	1	0	0	0	0	5	10	16
78139607	18441010209	0	63	3	0	1	4	2	4	5	25	1	16
77789451	16230129220	0	69	0	0	0	0	0	0	0	17	5	12
78349707	14370770210	1	66	3	1	0	0	0	0	0	12	5	16
77617551	16110106113	1	69	3	0	1	3	2	9	2	8	1	16
72995512	16330104413	1	71	2	1	1	0	0	0	0	16	8	12
75966658	14531210222	1	76	2	1	0	0	0	0	0	13	6	16
78440523	18370720206	1	62	0	0	0	0	0	0	0	15	5	16
78031126	16110102404	0	62	4	0	1	0	0	0	0	11	5	16
75966656	14531210204	0	62	0	1	0	0	0	0	0	12	3	16
78459944	16410790119	1	75	1	0	1	0	0	0	0	10	6	8
78354590	16500102211	0	89	0	0	1	0	0	0	0	10	1	15
78512537	18521180206	0	73	1	0	1	0	0	0	0	11	7	11
77344003	18360650301	0	62	0	1	0	0	0	0	0	28	7	15
78030879	16110114211	1	62	3	0	1	4	2	8	2	22	4	16
78441505	16320404417	0	73	2	0	1	0	0	0	0	10	7	13
78473556	16310104101	1	75	4	0	0	0	0	0	0	16	2	14
77754414	16610222406	1	78	0	1	0	0	0	0	0	3	13	9
77994931	16230104308	0	66	2	1	1	0	0	0	0	16	7	16
77834065	14340610206	1	68	2	0	1	0	0	0	0	9	6	13
75394729	18140220202	0	63	3	0	1	3	1	2	3	12	0	14
75496438	16211402406	0	68	3	0	1	2	1	5	1	10	3	13
72805040	14410780324	1	93	2	0	0	0	0	0	0	21	5	13
76152209	16320116406	1	62	0	0	0	0	0	0	0	13	7	4
78031877	16440105101	0	68	3	0	1	4	1	2	4	17	2	16
78314647	14130190420	1	80	2	0	1	3	1	1	3	18	6	11
78353245	18410800201	0	65	3	0	1	4	1	6	3	17	1	16
78197707	14430930210	1	83	2	0	0	0	0	0	0	11	8	14
78460435	14430940415	0	66	2	0	1	0	0	0	0	9	8	16
77596676	14370750413	0	72	0	0	0	0	0	0	0	18	2	16
75980205	14531210119	0	84	0	0	0	0	0	0	0	9	6	12
76763874	16530129303	0	77	0	0	0	0	0	0	0	21	4	13
78262355	14511140322	1	70	3	0	1	0	0	0	0	12	10	15
76169522	14451080105	0	70	2	0	0	0	0	0	0	11	6	15
78381240	14430930122	0	67	2	1	0	0	0	0	0	13	8	16
75532482	16530129401	1	66	0	1	0	0	0	0	0	21	7	16
77187442	14621290424	1	75	1	1	0	0	0	0	0	13	9	9
77594980	16320381214	1	62	2	0	1	0	0	0	0	11	12	13
72906581	16330283324	1	69	2	0	1	0	0	0	0	18	6	16
72954936	14350630422	1	65	2	0	1	0	0	0	0	14	6	8
75966666	14531210221	1	72	2	1	0	0	0	0	0	12	9	16
78030896	16110108105	1	63	3	0	1	4	2	11	2	19	1	16
76574770	16140882401	0	68	0	0	0	0	0	0	0	11	10	4
77766469	14521180319	1	69	3	1	0	3	2	4	4	7	5	16
77930403	18330530407	1	72	4	0	1	0	0	0	0	21	4	16
78383592	14320480103	0	67	0	0	0	0	0	0	0	6	2	13
78349814	18370730102	1	67	2	1	0	0	0	0	0	13	5	2
78440365	16370760414	1	65	4	0	0	0	0	0	0	15	1	16
77263219	14210270104	1	68	4	0	1	4	1	5	3	18	1	13
78819207	14430900325	1	77	2	1	0	0	0	0	0	12	9	16
78378565	16370683409	1	66	3	0	0	0	0	0	0	9	4	15
72480588	16350481113	1	66	3	0	1	3	1	5	4	19	3	16
78401852	14310460211	0	72	0	0	1	0	0	0	0	20	1	16
72935095	16350626223	0	68	1	0	1	0	0	0	0	6	9	10
77924590	16230104311	1	67	2	0	1	0	0	0	0	16	3	15
77468965	18360660405	0	78	0	0	1	0	0	0	0	18	7	11
78446687	14430940121	1	75	3	1	0	0	0	0	0	12	9	16
74324718	14501090305	1	69	2	1	0	0	0	0	0	13	7	12
77937648	16532931103	0	64	0	1	0	0	0	0	0	18	4	14
78075771	14370760103	0	67	3	0	1	0	0	0	0	9	5	13
77872412	16510115302	1	73	2	0	1	0	0	0	0	16	12	11
78379805	16520103121	0	71	2	0	0	0	0	0	0	13	12	10
77375588	14451050213	1	69	2	0	0	0	0	0	0	13	5	12
77519246	18360660302	1	68	3	1	1	3	1	0	2	15	6	13
74026211	18210270301	0	78	3	0	1	4	1	3	2	17	9	14
78030959	16110111105	1	63	4	0	1	4	1	4	2	19	2	16
72842020	16330502409	1	83	2	0	1	0	0	0	0	9	9	13
77707061	16420115121	1	67	3	0	1	0	0	0	0	14	6	14
77231867	14440950226	0	70	2	0	1	3	2	6	2	20	12	14
72907673	16330283415	0	72	2	0	0	0	0	0	0	16	8	13
76183933	18451080401	0	81	2	0	1	0	0	0	0	8	10	13
75169236	18210250301	1	78	2	0	1	0	0	0	0	10	6	9
77873235	16371103205	1	67	3	0	1	0	0	0	0	14	5	16
77904832	16230104409	0	69	0	0	0	0	0	0	0	6	9	8
77573474	16230129316	1	67	2	0	0	0	0	0	0	16	8	12
77375582	16451050410	1	73	2	1	0	4	1	7	1	14	2	12
78572511	16110108113	0	71	2	0	1	0	0	0	0	22	3	13
76184017	18451080405	0	65	2	0	1	0	0	0	0	12	7	16
78353213	14410790308	1	69	2	0	0	0	0	0	0	13	6	16
77476229	18611260201	0	62	2	0	0	3	1	2	2	8	7	15
75240296	18140220107	0	62	3	0	0	0	0	0	0	15	5	16
72907692	16330283104	0	65	0	0	0	0	0	0	0	18	8	11
7286290	16350125431	1	65	2	1	0	0	0	0	0	7	10	16
72907223	16350626221	1	75	0	0	1	0	0	0	0	12	9	8
76183932	16450902203	0	62	2	0	1	0	0	0	0	11	6	15
72764176	16420624105	0	71	2	0	1	1	3	8	2	13	5	16
78389424	18120150105	0	60	4	1	1	3	1	5	1	9	7	16
78345739	14310420115	0	75	2	0	0	0	0	0	0	14	1	15
76183905	14451080113	1	80	2	0	0	0	0	0	0	11	4	16
78475160	18410780412	1	63	3	1	0	4	1	3	2	12	1	13
75254622	14531220415	0	74	0	1	0	0	0	0	0	13	10	11
77937633	16532931202	1	76	0	0	0	0	0	0	0	16	9	14
78030922	16110114115	0	67	3	0	1	0	0	0	0	20	3	15
77594974	14320500316	1	79	0	0	1	0	0	0	0	11	7	12
77707050	16420115114	0	66	1	0	1	0	0	0	0	12	8	14
77937630	14531210309	1	64	3	1	0	0	0	0	0	9	8	16
78277818	16520302106	0	68	3	0	1	3	2	7	2	10	9	16
75973250	16110115111	0	69	4	0	1	3	1	12	3	9	4	15
78025280	16230104312	1	64	3	0	1	0	0	0	0	15	10	16
78308081	14370720411	1	76	2	0	0	0	0	0	0	3	9	15
78336846	18140200311	1	60	3	0	0	0	0	0	0	13	2	8
72897149	14350630321	0	69	2	0	0	0	0	0	0	15	7	16
75887513	14310400102	0	87	3	0	1	0	0	0	0	10	6	15
78082694	14420860323	1	64	3	1	1	0	0	0	0	16	7	14
77543244	18611260403	0	62	3	1	0	0	0	0	0	10	7	11
76189074	16231123109	1	65	2	0	0	1	1	3	2	11	7	16
77434416	18230380206	0	76	2	0	1	0	0	0	0	15	9	12
78264190	18330540102	1	66	4	0	1	0	0	0	0	2	8	16
77641873	18220300303	0	62	4	0	1	0	0	0	0	0	6	16
77971826	16130207417	0	67	2	0	0	0	0	0	0	12	6	15
77528246	18220310402	1	68	2	1	0	3	1	1	6	7	4	14
77766451	14501110110	1	77	0	1	0	0	0	0	0	8	5	11
77347690	16511130440	0	65	3	0	1	3	1	2	2	9	12	15
72604115	16420115102	1	62	1	1	0	0	0	0	0	12	7	14
78438013	16370683108	1	64	0	0	0	0	0	0	0	11	7	10
76912517	16361102323	0	99	4	0	1	0	0	0	0	0	10	15
78183319	16422827106	1	70	2	0	0	0	0	0	0	10	8	16
78441477	16320116321	1	75	4	0	1	0	0	0	0	7	2	12
74350462	18511160402	0	62	0	1	0	0	0	0	0	10	11	11
75584840	14451070116	1	68	2	0	0	0	0	0	0	14	0	5
78460866	16430521206	1	66	2	1	0	0	0	0	0	15	8	13
75496496	18210250105	1	88	3	0	1	0	0	0	0	20	0	14
78572493	16120103216	0	66	3	0	1	4	3	9	2	19	2	16
77197791	16220282307	1	63	2	1	0	4	2	4	5	15	8	16
77379907	18451080306	1	65	2	0	0	0	0	0	0	12	9	13
74708710	18501100304	1	66	2	0	1	0	0	0	0	4	8	14
78473526	14310430116	0	63	4	0	1	4	1	7	4	14	2	15
78384094	16370802301	1	77	0	0	0	0	0	0	0	17	4	15
78437014	16370683410	0	62	3	0	0	0	0	0	0	15	2	9
78378566	14370770219	1	74	0	0	0	0	0	0	0	2	7	8
78349767	14370770314	0	67	3	0	0	0	0	0	0	4	10	10
77895463	18230340104	1	73	3	0	1	0	0	0	0	13	6	11
78419449	16521190305	0	66	2	0	0	0	0	0	0	9	10	14
75012181	16211302109	0	69	4	0	1	0	0	0	0	16	10	16
74324720	14501090322	0	70	2	0	0	0	0	0	0	12	8	14
78272199	16520302221	0	75	2	0	1	0	0	0	0	18	9	10
75130824	14531240118	1	76	2	1	0	0	0	0	0	20	9	16
72428419	16350125206	1	78	2	1	1	0	0	0	0	14	6	5
76825013	16220202204	1	71	4	0	1	3	1	7	3	15	5	16
77937952	14430910310	0	76	0	1	0	0	0	0	0	15	10	16
78272207	18521200301	0	81	0	0	1	0	0	0	0	7	8	8
78031194	14110060202	0	69	3	0	1	4	1	6	1	19	8	15
78438056	16370710103	1	70	0	0	1	0	0	0	0	15	3	16
77233909	16411502309	0	62	1	1	0	0	0	0	0	11	9	14
75956500	16411621409	1	68	2	1	0	0	0	0	0	22	8	13
77617547	14110070112	1	77	4	0	1	0	0	0	0	0	4	12
77906857	18140210308	1	69	1	0	0	0	0	0	0	20	3	9
77908246	16230104206	0	69	2	0	1	0	0	0	0	19	8	13
78541728	16120104207	0	68	4	0	1	0	0	0	0	17	5	16
74716140	18150230401	1	61	3	1	0	4	1	4	3	15	5	16
77852101	16211202416	0	68	2	1	0	0	0	0	0	26	1	13
78257452	18430910302	1	67	0	1	0	0	0	0	0	27	7	16
78262345	14511140214	1	65	2	1	0	0	0	0	0	19	8	15
77134007	14360650407	0	75	3	0	0	0	0	0	0	21	8	16
76263770	18110020102	1	61	4	0	1	4	2	6	5	11	1	14
77253969	16360680309	1	65	1	1	0	0	0	0	0	15	3	15
78031155	14110030105	0	73	3	0	1	0	0	0	0	14	7	16
75567716	14531230409	1	72	0	1	0	0	0	0	0	13	7	16
75959257	14410830209	1	68	2	0	0	0	0	0	0	15	8	13
78030934	16110114107	0	67	4	0	1	4	1	7	2	18	3	16
78031144	16110108307	1	62	4	0	1	4	1	10	3	11	8	15
77245825	16610625123	1	77	0	0	0	0	0	0	0	8	9	13
78374756	14310450116	1	63	2	0	1	3	1	1	2	24	4	16
75134446	14511170418	0	76	3	0	0	0	0	0	0	20	8	15
74425583	18501090402	1	76	3	0	1	4	1	3	2	8	8	15
77286121	18230380105	1	69	2	0	0	0	0	0	0	12	10	14
75826150	16110101209	1	68	3	0	1	0	0	0	0	14	1	13
76990672	16230229305	0	62	3	0	0	0	0	0	0	18	6	16
76183929	14451060201	1	68	3	0	1	0	0	0	0	13	6	16
72947510	16330104302	0	83	3	0	1	0	0	0	0	17	8	15
78086492	18430910106	0	75	2	0	0	0	0	0	0	14	9	16
77872415	16510115108	0	71	2	0	1	0	0	0	0	16	6	12
78529841	16110108310	1	66	3	0	1	4	3	9	4	10	6	16
75460392	14210250115	0	74	2	0	1	0	0	0	0	8	5	13
77641847	16220282210	1	62	2	0	1	2	1	7	3	16	6	15
75129201	18511160209	1	70	2	0	1	0	0	0	0	12	8	16
77910116	14230330308	1	68	2	0	1	0	0	0	0	15	6	13
75130817	16530622301	1	65	1	1	0	0	0	0	0	20	7	14
76990667	16230380431	1	65	2	0	0	0	0	0	0	18	6	16
76830038	16361102110	0	68	2	0	0	0	0	0	0	11	9	16
77226102	18120090106	1	70	2	0	1	0	0	0	0	14	5	16
76830034	16361102103	0	65	2	0	1	0	0	0	0	14	13	16
77172367	18611270405	0	66	2	1	0	0	0	0	0	15	7	13
76982199	16532931104	1	73	3	0	1	0	0	0	0	16	6	16
76704889	16230370233	0	69	2	0	0	0	0	0	0	16	11	12
7291741	14330520402	1	74	2	0	0	0	0	0	0	17	9	16
78541602	14110070211	0	76	4	0	1	4	1	3	1	18	2	15
77875644	18320500102	0	74	2	0	0	0	0	0	0	10	5	13
78308721	14320480420	1	78	4	0	1	0	0	0	0	19	7	13
72947516	16330104315	0	74	2	1	1	0	0	0	0	17	8	12
72806103	16440514207	1	79	0	0	1	3	1	4	4	17	8	11
77769772	14441010116	0	77	4	0	1	0	0	0	0	26	2	16
76542981	16220202315	1	62	3	0	1	0	0	0	0	19	1	16
77528224	16220310436	1	67	0	0	0	0	0	0	0	8	3	16
78170857	14370710311	1	67	2	1	1	4	2	4	9	19	0	16
78351266	14320480107	0	72	0	0	0	0	0	0	0	14	8	14
78401963	14310430120	0	64	4	0	0	0	0	0	0	12	4	10
77159501	16140882109	1	82	3	0	1	0	0	0	0	11	4	10
77537228	14511150421	1	73	2	0	0	0	0	0	0	7	9	16
72941104	16350626319	0	73	2	0	1	0	0	0	0	14	1	16
75390217	14531240205	1	62	2	1	0	0	0	0	0	16	7	11
78139594	18441010104	0	66	2	0	1	0	0	0	0	22	2	16
77930394	16330102421	0	80	2	0	1	0	0	0	0	18	10	14
78389410	18120150204	1	69	3	0	1	4	1	7	3	12	6	15
75701183	14531230202	0	69	2	1	0	0	0	0	0	10	7	14
75369125	16211302217	0	67	3	0	1	0	0	0	0	11	8	16
75583794	14451070320	0	76	1	0	0	0	0	0	0	9	3	11
77887661	14230340203	1	65	3	1	0	0	0	0	0	19	2	15
75625112	14531230309	1	67	0	1	0	0	0	0	0	13	9	16
78521615	16120101216	0	66	3	0	1	2	1	6	2	16	4	14
72913047	16350626214	1	73	0	0	1	0	0	0	0	6	9	10
78227768	14320480125	1	72	0	0	0	0	0	0	0	12	5	14
74840567	18150230305	0	78	0	1	0	0	0	0	0	11	2	12
72905794	14350630324	0	64	0	0	0	1	1	3	4	16	7	16
77517012	16320116207	1	68	0	0	0	0	0	0	0	12	9	16
77187370	16620123305	1	68	2	1	0	0	0	0	0	10	14	15
78441511	14320470425	0	65	3	0	1	4	1	3	3	11	7	16
77517016	16320490132	0	73	0	0	0	0	0	0	0	13	6	4
76586573	14320490401	1	65	0	0	0	0	0	0	0	8	4	16
75012220	16211302106	1	62	3	0	1	4	1	3	2	19	2	16
77172560	18611250204	0	69	2	1	0	0	0	0	0	14	4	13
78186824	14440990119	1	66	3	0	1	4	1	2	4	21	9	16
77667488	14440990111	0	88	0	0	1	0	0	0	0	22	7	13
77937608	14531210124	1	84	0	0	0	0	0	0	0	19	7	9
77344418	14511130222	1	69	3	0	1	0	0	0	0	16	8	15
75134437	14511170212	1	82	2	0	0	0	0	0	0	24	4	15
77520122	16220104414	0	77	0	1	0	0	0	0	0	16	10	14
78082719	16420682405	0	70	1	0	0	0	0	0	0	12	10	14
78541627	16120116305	0	63	3	0	1	4	1	6	3	21	2	16
78521564	14120110113	1	67	4	0	1	0	0	0	0	4	9	13
78390331	16341021105	1	67	3	0	1	0	0	0	0	2	14	16
72806079	16441020409	0	80	0	0	1	2	3	8	4	15	10	13
78005095	16411403406	1	73	2	0	0	0	0	0	0	9	10	14
77259256	16360732312	1	62	0	1	0	0	0	0	0	13	5	16
78401857	14310430110	0	85	2	1	0	0	0	0	0	12	8	11
78227771	14320480109	1	65	0	1	0	0	0	0	0	9	7	14
78500603	16320404423	1	77	2	0	0	0	0	0	0	8	3	3
77641822	16220104418	0	62	3	1	0	0	0	0	0	5	7	16
76169438	16230129204	1	83	0	0	0	0	0	0	0	10	3	9
77871820	16510115207	0	76	0	0	1	0	0	0	0	7	10	16
75826146	16110101119	0	81	1	0	1	0	0	0	0	16	8	13
75958204	14410820221	0	75	0	0	1	0	0	0	0	13	9	9
78445292	16411122301	1	78	0	0	0	0	0	0	0	15	10	15
74514715	14511140105	0	72	0	1	0	0	0	0	0	22	10	14
78362041	18410810203	1	69	0	0	0	0	0	0	0	14	12	9
78438014	18370770303	1	62	2	0	0	0	0	0	0	9	3	13
78101195	16420840216	1	69	0	1	0	0	0	0	0	8	6	11
78459920	16410800224	1	79	3	0	1	0	0	0	0	14	6	16
77937672	14531210325	0	84	0	0	1	0	0	0	0	21	7	12
77547112	16360732122	1	81	4	0	1	0	0	0	0	30	9	16
78029853	16422827404	0	69	0	1	0	0	0	0	0	11	8	16
76761807	16340223321	0	81	0	0	0	0	0	0	0	6	7	14
77286052	14230360416	1	74	2	0	0	0	0	0	0	17	3	16
77344015	16360733101	0	73	0	1	0	0	0	0	0	29	9	8
76977722	18340600301	1	62	0	1	0	0	0	0	0	0	8	16
78378561	16370683406	1	68	3	0	0	0	0	0	0	12	6	16
74840160	16500236102	0	69	0	0	0	0	0	0	0	5	5	14
76611554	16361102211	0	65	0	1	0	0	0	0	0	18	6	15
76188976	14230360308	1	66	4	0	1	0	0	0	0	16	10	16
77935601	16521190233	0	67	3	0	1	0	0	0	0	11	7	10
72429939	16350125215	1	70	2	0	1	0	0	0	0	11	10	16
75390218	16530622205	0	68	0	1	0	0	0	0	0	16	8	11
76575525	18621300308	1	72	2	1	0	0	0	0	0	16	11	16
76274770	14531230302	0	77	0	0	0	0	0	0	0	16	7	12
75887523	16310410308	1	64	3	0	0	3	1	2	6	4	3	14
75534143	16450226109	1	75	0	0	0	0	0	0	0	7	6	13
78395584	16410327210	1	87	0	1	0	0	0	0	0	12	3	11
78031172	16110030122	0	68	3	0	1	4	1	6	3	11	6	14
78024171	16110115204	0	63	4	0	1	3	1	4	2	11	7	16
77937636	14531210115	1	76	2	0	0	0	0	0	0	14	7	9
78401985	18310440404	1	73	3	0	1	0	0	0	0	17	3	11
77230813	14130170109	1	65	0	1	0	0	0	0	0	30	5	9
77805169	14441010214	0	69	1	0	1	4	1	3	4	23	1	16
72427819	16350125110	0	63	2	1	1	0	0	0	0	11	6	8
75235457	16420902113	1	64	3	0	1	0	0	0	0	20	10	14
76990671	18230380404	1	68	2	0	0	0	0	0	0	18	6	16
78070259	16370902201	1	69	3	0	1	0	0	0	0	24	9	11
75184221	16211302401	1	65	4	1	0	4	1	4	2	22	12	16
79020025	16430521114	1	63	2	0	0	0	0	0	0	14	10	16
78262390	16510502208	1	73	3	0	1	0	0	0	0	14	8	15
75701182	14531230201	1	74	0	1	0	0	0	0	0	17	7	16
78440346	14370710201	1	68	3	0	1	0	0	0	0	17	4	16
77935625	16520103306	0	63	2	0	1	0	0	0	0	8	9	15
78437041	16370802204	1	70	2	0	1	0	0	0	0	15	5	16
78564783	16320381110	0	76	0	0	1	0	0	0	0	15	8	10
78572542	14120120201	1	67	3	1	1	4	2	7	2	22	0	16
77937640	16532931408	1	81	2	0	0	0	0	0	0	19	8	13
78029827	16422827303	1	65	2	0	0	4	1	3	5	9	6	16
78376521	14501110325	0	76	2	0	1	0	0	0	0	8	5	13
78384097	16370700120	1	68	0	1	1	0	0	0	0	7	4	16
78541629	14110070224	1	73	3	0	1	4	1	5	2	20	0	16
78460865	14430940418	0	65	2	1	0	0	0	0	0	14	7	14
76843883	16420624109	0	70	2	0	0	0	0	0	0	0	8	11
77937617	16531210435	1	78	3	0	1	0	0	0	0	21	6	15
75819715	16520402305	0	63	3	0	0	0	0	0	0	7	6	15
78467422	16411403110	0	76	3	0	1	0	0	0	0	13	9	10
78186204	16520103126	0	76	0	0	0	0	0	0	0	14	7	15
77937836	16530129104	1	65	2	1	0	0	0	0	0	15	6	13
76784757	14360670125	1	66	0	0	0	0	0	0	0	20	9	10
78436957	18370740202	0	60	0	1	0	0	0	0	0	17	8	11
78025340	16520103205	1	72	3	0	1	4	2	7	6	5	9	16
78362038	18410810201	0	76	0	0	0	0	0	0	0	12	10	11
76765215	14210270117	1	74	4	0	1	4	2	5	3	14	2	14
78374759	14310450120	1	68	3	0	1	3	1	4	3	24	4	16
78401856	16310110101	0	68	4	0	1	4	1	6	7	16	3	15
78383159	16371323401	1	83	0	0	0	0	0	0	0	12	8	3
78304976	16370830102	0	68	0	0	0	0	0	0	0	5	6	3
75606678	16321012201	0	62	3	0	0	4	1	3	4	18	3	16
76507017	16220202405	0	69	2	0	1	4	1	2	1	16	6	16
78055198	18410800101	0	73	0	0	0	0	0	0	0	6	8	3
77332319	14130170120	1	73	2	0	0	0	0	0	0	30	8	8
77537231	14511150412	1	74	2	0	0	0	0	0	0	8	13	16
78168055	14370760209	0	68	4	0	1	4	2	11	5	21	2	15
77545170	16440103210	1	77	3	0	1	4	1	3	6	14	6	16
78401929	14310430109	0	69	3	0	0	0	0	0	0	14	9	3
78025332	18521190109	1	70	3	0	1	4	2	7	3	6	7	16
75369111	16211302214	0	80	4	1	1	0	0	0	0	13	10	16
75254627	14531220405	1	78	0	1	0	0	0	0	0	16	9	16
77834056	16341021205	1	66	2	0	0	0	0	0	0	10	6	13
78521571	16120101220	1	63	3	0	1	4	1	9	4	14	8	15
78031161	14110040221	1	69	4	0	1	4	1	6	1	8	5	13
78401946	18310460102	0	77	4	0	1	0	0	0	0	18	5	13
78024152	14110010319	0	68	3	0	1	4	2	9	2	5	7	16
76841367	16420624218	1	71	2	0	1	0	0	0	0	14	6	8
76841363	18420880303	0	66	2	1	0	0	0	0	0	18	5	9
76843869	16420624212	1	71	3	0	1	0	0	0	0	11	6	16
77769972	16431221406	0	65	2	1	0	0	0	0	0	29	6	15
76590939	18230360302	0	67	2	0	1	0	0	0	0	19	10	15
78498092	16320381106	0	64	0	0	1	0	0	0	0	16	8	11
78030861	16110108104	0	70	3	0	1	4	2	11	2	16	9	11
77875653	14320500124	0	73	0	0	0	0	0	0	0	8	6	10
75622572	16341222310	0	63	2	0	0	0	0	0	0	0	6	10
77472490	18220320102	1	66	3	0	1	0	0	0	0	11	10	16
76761839	16340223311	0	72	0	0	0	0	0	0	0	11	13	14
77343945	16360733203	1	76	2	1	0	0	0	0	0	28	8	11
75151331	14210260212	0	70	2	0	1	0	0	0	0	14	2	8
78514369	18521190308	0	61	2	0	0	0	0	0	0	12	7	15
77124790	16320732425	0	71	2	1	1	0	0	0	0	16	5	16
78521537	16120102102	0	62	3	0	1	0	0	0	0	8	10	11
78541599	14110070217	1	65	4	0	1	4	2	8	3	20	1	16
78029788	16420840416	1	62	3	1	0	4	1	3	4	10	7	16
74514711	14511170403	0	68	0	1	0	0	0	0	0	17	7	16
74026196	16211202316	0	63	3	0	1	3	1	2	4	14	7	15
77545161	16440103202	1	67	2	0	1	3	1	3	3	21	1	16
77255519	16130180419	0	70	2	0	0	0	0	0	0	28	2	12
78663766	18430900205	0	66	3	0	1	0	0	0	0	12	10	16
75391217	18531240102	1	64	2	0	0	0	0	0	0	18	5	11
77887673	16230182214	1	68	4	0	1	4	1	3	4	17	2	16
78258269	16330110308	1	70	2	0	1	0	0	0	0	19	9	13
78197702	16430524215	0	70	4	0	1	0	0	0	0	10	10	16
77581778	14511150304	1	72	2	1	0	0	0	0	0	12	8	7
72101691	16120100234	0	65	4	0	1	4	1	4	3	3	2	12
78186821	14440990221	0	64	2	0	1	4	1	1	2	14	9	16
78321217	16411403210	1	68	3	0	1	0	0	0	0	14	7	10
77754595	16610630109	1	63	3	0	0	0	0	0	0	8	6	12
78029813	16422827107	1	74	2	0	0	0	0	0	0	7	11	16
75865725	16411621401	1	67	4	1	0	0	0	0	0	23	3	13
72806052	16440514203	0	86	0	1	1	2	1	3	3	13	9	15
75478492	16360622408	1	63	2	1	0	0	0	0	0	10	6	16
72998087	14350630119	0	73	0	0	0	0	0	0	0	7	10	14
77332306	16130170131	1	70	3	1	0	4	1	2	2	30	0	16
77459110	16510502212	0	64	3	0	1	0	0	0	0	16	10	16
77738723	14370760102	1	72	4	0	1	0	0	0	0	24	9	11
72197345	16330102117	0	76	4	0	1	0	0	0	0	16	6	16
78401949	14310450202	0	74	3	1	1	0	0	0	0	15	8	14
78473532	14310420221	0	68	2	0	0	0	0	0	0	16	2	15
78663751	16431026306	1	69	3	0	1	0	0	0	0	12	11	16
78383504	18370740102	1	72	0	0	0	0	0	0	0	16	9	7
78199749	14440990125	1	81	0	0	1	0	0	0	0	20	9	13
78383630	14320470409	0	65	2	0	1	4	1	3	3	11	9	16
78390352	16511322205	1	63	2	1	0	0	0	0	0	2	8	16
78520140	16110106204	0	65	3	0	1	4	1	6	4	17	6	15
72264588	14340570103	0	74	0	0	0	0	0	0	0	19	7	16
77231838	14440960101	0	74	3	0	1	4	1	3	4	21	3	16
77887658	14230340401	1	67	2	1	0	0	0	0	0	12	4	13
77231845	14440960225	1	69	4	0	1	3	1	7	4	16	2	15
77834022	16304323122	0	70	0	0	1	0	0	0	0	11	7	14
77924584	16230104318	1	64	2	0	1	4	1	3	3	17	9	14
74584718	18501090106	0	65	2	0	1	4	1	2	1	9	8	14
78390333	16511322109	1	62	3	1	1	3	1	3	2	3	11	16
77286016	16230380132	1	68	2	1	0	0	0	0	0	9	3	13
78221280	14370710310	0	82	2	0	1	0	0	0	0	9	3	15
78389143	16500102103	0	77	0	0	1	0	0	0	0	9	2	15
78663750	16431026312	1	78	2	0	0	0	0	0	0	11	10	16
77645081	16370750204	1	64	0	0	1	0	0	0	0	9	7	14
78029812	16422827219	1	76	2	0	0	0	0	0	0	16	8	14
78663756	18430900203	1	68	2	0	1	0	0	0	0	12	7	16
78389736	16230129303	1	66	0	1	0	0	0	0	0	17	5	11
77344352	16511112118	0	91	0	0	1	0	0	0	0	6	14	16
78272935	18521200302	0	76	3	0	1	0	0	0	0	8	7	11
77548471	14430920422	0	68	4	0	1	0	0	0	0	12	10	16
75460387	16211042114	0	78	2	0	1	0	0	0	0	9	6	11
77935597	16520302312	1	79	0	0	1	0	0	0	0	16	7	9
78031875	14440950220	1	80	2	0	1	0	0	0	0	14	10	12
76849088	18420870301	0	63	2	1	0	0	0	0	0	21	3	14
72987268	14420860222	0	84	0	0	0	0	0	0	0	7	6	16
77971819	14130190225	0	65	2	1	0	0	0	0	0	18	1	10
72913048	16350626224	0	70	0	0	1	0	0	0	0	8	9	11
78819210	14430900304	1	83	0	1	0	0	0	0	0	14	10	16
77475947	14511140304	0	81	3	0	1	0	0	0	0	15	10	16
77187348	16620123203	1	74	0	1	0	0	0	0	0	9	10	15
78400050	16430521408	1	66	2	1	0	0	0	0	0	13	7	15
77997887	14320500221	0	81	0	1	0	0	0	0	0	12	6	9
78046748	16320705307	0	78	0	0	1	0	0	0	0	19	3	16
73988486	16211202303	0	68	3	0	1	0	0	0	0	12	5	16
78240729	14370760411	0	72	3	0	0	0	0	0	0	7	9	6
78459954	14410790104	1	69	0	0	1	0	0	0	0	14	6	13
78167751	16330102214	1	62	4	0	1	4	1	5	4	10	9	16
77238691	18220300204	1	64	0	0	0	0	0	0	0	15	13	16
78475151	18410780202	0	75	2	1	0	0	0	0	0	18	1	9
7220672	16350630134	1	64	2	0	0	0	0	0	0	17	7	16
75257250	18210260317	1	62	4	0	1	4	1	2	2	15	1	11
77347666	14511130320	1	76	0	1	0	0	0	0	0	13	5	15
78401987	18310390102	1	63	4	0	1	4	1	7	3	12	7	16
76784758	16361102406	0	65	0	1	1	0	0	0	0	21	9	10
78541693	14120090107	1	70	3	0	1	0	0	0	0	18	5	16
77379892	18451050402	1	72	2	0	0	0	0	0	0	14	10	15
78345718	14310420105	0	67	2	0	1	4	1	4	4	14	2	14
77233924	16411502321	0	64	0	0	0	0	0	0	0	11	9	15
74324717	14501090318	1	64	2	1	0	0	0	0	0	7	4	15
76982205	14531210419	0	69	4	0	1	0	0	0	0	15	8	16
78057965	14320500208	0	76	0	0	0	0	0	0	0	18	10	16
77762594	16440104201	0	71	3	0	1	0	0	0	0	22	1	16
72907655	16330283107	0	69	3	0	0	0	0	0	0	15	7	13
78500595	16320404425	0	74	2	0	0	0	0	0	0	10	2	11
78308730	14320480206	1	72	0	0	1	0	0	0	0	18	7	14
77520133	16220282411	1	74	0	0	0	0	0	0	0	14	10	16
74026201	16211202301	0	71	3	0	1	4	1	3	3	18	8	16
72964787	14350630416	1	69	2	0	0	0	0	0	0	15	10	7
78277813	16520302214	0	66	2	0	1	0	0	0	0	7	5	16
78362063	16341824210	0	76	2	0	1	0	0	0	0	14	5	14
77344031	18360650207	0	61	2	0	0	0	0	0	0	29	5	15
77510122	14440950211	1	64	2	0	1	4	1	5	2	20	11	13
72986043	16330560349	0	68	1	0	0	0	0	0	0	17	8	10
75538775	16450226101	0	78	1	0	0	0	0	0	0	10	8	15
75129198	16511322214	1	68	3	1	0	0	0	0	0	11	12	16
77991375	16520302206	0	78	2	0	1	0	0	0	0	2	11	14
77971857	16130190230	0	67	2	0	0	4	1	4	5	18	6	16
77226062	14120140213	1	80	4	0	1	0	0	0	0	6	2	10
78401986	18310440201	0	60	4	0	1	4	2	9	9	12	3	16
75496462	18210250207	0	72	3	0	1	0	0	0	0	21	2	16
78353247	16411621105	1	71	3	0	0	0	0	0	0	14	1	16
76272737	16411621415	0	73	2	0	0	0	0	0	0	17	9	14
72899927	14350630319	0	73	2	0	0	0	0	0	0	14	7	14
76763144	16451080318	0	69	2	0	1	0	0	0	0	11	4	16
78436965	14370770426	0	76	2	0	0	0	0	0	0	15	3	9
76841276	16420684404	0	63	3	1	0	0	0	0	0	12	7	9
77834012	18340610302	0	65	3	0	0	0	0	0	0	9	6	13
76272739	16410830133	1	72	2	1	0	0	0	0	0	19	6	13
78395620	14410780202	0	76	0	0	0	0	0	0	0	16	0	9
77659860	14370750124	1	84	0	0	0	0	0	0	0	16	9	9
78082699	16420682320	0	76	2	0	1	0	0	0	0	15	8	14
72575028	16220282105	0	62	2	0	1	0	0	0	0	9	5	16
78345730	14310390209	0	68	3	0	0	4	1	5	5	14	2	12
72800850	14631310116	1	65	2	0	1	0	0	0	0	0	7	16
78438057	14370710107	1	65	3	0	1	0	0	0	0	14	11	10
77520127	14220300123	1	72	3	1	0	0	0	0	0	9	11	14
77347637	14511130215	0	64	3	0	1	4	1	2	3	12	8	16
77581733	16511424104	0	87	4	0	0	0	0	0	0	12	10	13
75546148	14531230416	1	66	3	0	1	0	0	0	0	21	10	16
77977352	14441000109	0	68	2	0	1	4	1	2	4	18	10	16
75235706	14420890221	1	77	2	0	0	0	0	0	0	24	9	11
78521569	16120105106	0	65	3	0	1	4	1	6	4	23	6	16
78204323	18521200203	1	60	4	0	0	0	0	0	0	8	13	11
77543235	14611260408	0	68	4	0	0	0	0	0	0	13	6	11
78029774	16422827414	0	71	2	0	0	0	0	0	0	7	7	14
77758190	16110111211	0	77	4	0	1	0	0	0	0	12	8	16
77935607	16520302116	1	67	2	0	1	0	0	0	0	18	8	16
76575537	18621300314	1	64	3	1	0	0	0	0	0	15	10	15
77754407	14611260204	1	70	0	1	0	3	1	6	1	4	7	12
77659601	16371103108	1	87	4	1	0	0	0	0	0	16	10	4
77604709	18330530101	0	68	3	0	1	0	0	0	0	14	10	15
76527427	16220202412	0	66	2	0	1	4	1	3	2	20	10	16
77763806	14430920114	1	69	3	1	0	0	0	0	0	11	8	16
78516214	16410790220	1	70	2	0	1	0	0	0	0	11	6	16
78516215	14410790325	1	77	2	0	0	0	0	0	0	14	10	12
78419776	16520103120	0	74	0	0	0	0	0	0	0	9	7	12
78057966	16320500234	1	82	0	1	0	0	0	0	0	10	7	7
78664949	18430900207	1	76	3	0	1	0	0	0	0	22	5	15
78024163	16110101308	1	66	4	0	1	4	2	10	6	9	4	16
76330092	18220290302	1	76	4	0	1	0	0	0	0	15	7	11
72522605	16360622304	1	64	3	1	1	0	0	0	0	16	0	16
77434154	16420115313	1	80	2	0	1	0	0	0	0	18	6	14
78436892	16370683309	1	72	2	0	0	0	0	0	0	14	2	10
77754864	16610625403	1	62	2	1	0	3	1	6	2	7	3	10
78407871	16520103319	0	65	3	0	0	0	0	0	0	9	6	13
75974934	16450205109	0	71	2	0	1	0	0	0	0	13	1	6
77895929	14430910408	1	75	0	1	0	0	0	0	0	27	8	14
74324719	14501090404	1	64	0	1	0	0	0	0	0	6	6	11
75169261	16211402412	1	81	2	0	1	0	0	0	0	11	5	11
77944165	18230340304	0	70	3	0	1	4	1	3	2	16	4	13
75983771	14230350306	1	69	2	0	0	0	0	0	0	10	3	5
77711563	18140210301	0	70	0	1	0	0	0	0	0	17	9	9
78304982	14370770105	1	69	2	0	0	0	0	0	0	10	6	16
77754804	16610625304	1	69	0	1	0	4	1	6	2	23	6	9
77971845	16130207401	0	63	3	1	0	0	0	0	0	18	4	15
77288480	16220320301	0	75	4	0	1	0	0	0	0	17	8	15
77581792	16511150203	1	85	4	0	1	0	0	0	0	17	8	14
72801065	14631310208	0	80	0	1	0	0	0	0	0	24	6	14
75909206	14310410221	0	66	4	0	0	0	0	0	0	19	7	14
76228279	14420880423	0	62	2	0	1	0	0	0	0	20	12	15
76189051	16231123403	1	62	3	0	0	0	0	0	0	18	6	15
75176327	16341222218	1	81	2	0	0	0	0	0	0	9	7	14
75134449	18511170301	0	79	2	1	0	0	0	0	0	18	4	13
77939338	16230182105	0	68	3	0	1	0	0	0	0	13	9	14
78031210	14110040220	0	66	3	0	1	4	1	6	3	11	9	16
75235455	16420902412	0	64	0	1	0	0	0	0	0	19	5	15
72906246	16330502205	1	75	4	0	1	4	1	3	3	20	4	9
78167810	16330102208	0	72	3	0	1	0	0	0	0	8	7	16
75973429	14531230207	0	72	2	1	0	0	0	0	0	17	6	14
78075737	14370760116	0	68	2	0	1	0	0	0	0	18	3	11
76330072	16220202112	1	69	4	0	1	0	0	0	0	16	2	16
76233294	14420880221	1	65	3	1	1	4	1	4	5	21	7	15
77971828	16130207412	0	64	3	0	1	3	1	4	3	18	5	15
75826188	14110010406	0	66	3	0	1	0	0	0	0	15	6	16
77834025	14340600313	0	74	0	0	0	0	0	0	0	11	11	14
78025331	16520103217	1	67	2	0	1	4	2	6	4	8	9	15
77434149	14420850323	0	78	3	0	1	0	0	0	0	17	8	16
78278947	18521200402	0	66	2	1	0	0	0	0	0	14	2	14
77427482	16140882105	1	73	3	0	1	0	0	0	0	22	2	13
78383595	16321012119	0	77	0	0	0	0	0	0	0	8	3	12
78190313	14310390116	0	85	1	0	1	0	0	0	0	15	2	12
77634063	18220280404	0	67	2	0	0	0	0	0	0	18	2	12
77707062	16420115124	1	66	2	0	1	0	0	0	0	17	6	14
77464009	18220280401	1	65	2	0	0	0	0	0	0	12	2	12
74350467	14511160403	1	70	2	0	0	0	0	0	0	9	9	14
77616589	16621290331	1	72	2	1	0	0	0	0	0	6	8	15
78170862	18370710303	1	62	3	0	1	1	1	0	1	15	12	15
77464007	16220881302	1	64	3	0	0	0	0	0	0	18	2	16
78139592	18440960101	0	70	2	0	1	3	1	4	5	17	4	16
77238685	14220300211	0	78	0	0	0	0	0	0	0	17	9	10
74035761	14511170122	0	68	3	0	0	0	0	0	0	17	9	16
75783071	16411625308	0	69	0	0	0	0	0	0	0	17	6	11
77650771	16220104115	1	69	2	0	1	3	1	2	2	15	11	14
75143366	16211302316	1	62	4	0	1	0	0	0	0	17	12	16
78446690	14430940305	0	68	2	1	0	0	0	0	0	13	10	16
77581744	14511150303	0	71	0	1	0	0	0	0	0	11	5	14
72939187	16350626421	1	70	3	1	1	0	0	0	0	15	0	15
77871865	14511120317	1	70	2	0	1	0	0	0	0	9	11	16
78171548	16370700122	1	71	0	1	0	0	0	0	0	12	8	10
79419584	18420850201	1	72	3	0	1	0	0	0	0	10	6	16
78382842	18140200320	0	86	3	0	1	0	0	0	0	18	1	9
75567717	14531230419	1	63	0	1	0	0	0	0	0	16	10	16
78258404	14330540215	1	66	2	0	1	0	0	0	0	20	8	13
78498761	14320490202	0	76	3	0	1	0	0	0	0	12	7	14
78030869	14110020309	0	68	3	0	1	4	1	7	1	24	8	15
72806409	16440304103	1	64	4	0	1	0	0	0	0	7	3	15
77347682	14511130208	1	74	2	0	1	0	0	0	0	13	9	15
77738722	18370760101	1	79	4	0	1	4	2	7	7	11	6	16
76684181	18340600104	0	66	2	1	0	0	0	0	0	6	11	16
75973260	18110030102	0	60	4	0	1	4	1	7	4	12	0	13
77547110	16360732119	1	65	4	0	1	0	0	0	0	30	9	12
76909857	14410820304	1	69	2	1	0	0	0	0	0	9	10	15
77937946	16431281406	0	68	0	1	0	0	0	0	0	14	6	16
78355311	14440960112	0	71	3	0	1	4	1	3	4	17	3	11
77411899	16220104415	1	73	3	0	0	0	0	0	0	24	0	16
76217648	16411625116	1	68	2	0	0	0	0	0	0	15	4	15
77971842	18130190203	0	69	2	0	0	0	0	0	0	18	6	16
76188986	14230360214	1	65	3	0	0	0	0	0	0	14	7	12
78374229	16520103122	1	66	1	0	0	0	0	0	0	18	9	16
78197713	16430524208	1	65	2	0	0	0	0	0	0	10	9	16
78663762	16431026309	0	65	2	0	0	0	0	0	0	10	9	16
75958279	16411625210	1	83	0	0	0	0	0	0	0	12	8	7
77663388	16370750403	1	91	0	0	0	0	0	0	0	10	8	6
78529869	16120140113	1	64	4	0	1	3	3	9	4	8	7	16
76829241	16361102116	0	73	2	1	1	0	0	0	0	16	10	16
77944166	18230340305	1	70	3	0	1	0	0	0	0	9	3	15
72995511	16330104406	0	91	0	1	1	0	0	0	0	16	7	6
78258246	16330102201	0	72	3	1	1	4	1	3	4	17	9	15
78314658	16130207419	1	82	2	0	1	0	0	0	0	12	8	14
74514714	14511140123	1	68	1	1	0	0	0	0	0	23	12	16
74630103	16501090135	0	65	0	0	1	0	0	0	0	10	6	14
78082653	14420860118	1	67	3	0	1	0	0	0	0	20	6	14
78161734	16230104101	1	71	2	0	1	0	0	0	0	16	5	10
77616771	16130926407	1	82	2	0	0	0	0	0	0	26	9	5
78167785	16330102222	0	85	0	0	1	0	0	0	0	3	13	16
77465801	14220280322	0	63	3	0	0	0	0	0	0	22	11	12
78139579	18441010101	0	66	3	0	1	3	2	4	5	24	2	16
78030902	16110102220	0	62	3	0	1	4	2	8	3	20	4	15
77754843	16611260103	1	67	3	1	0	0	0	0	0	4	10	11
76841401	18420880408	0	67	2	0	1	4	1	6	9	8	5	7
78529872	14120090221	1	70	3	0	1	4	2	6	3	4	5	16
75241233	16420890313	0	62	3	0	1	4	3	10	9	15	5	11
78238939	14320480415	1	65	0	0	1	0	0	0	0	18	5	12
77937843	16530129102	1	66	2	0	0	0	0	0	0	15	3	14
78029811	14420840112	0	81	2	0	0	0	0	0	0	16	8	15
75165248	18140220101	1	69	4	0	1	4	1	6	2	14	2	16
78030850	16110102203	0	66	3	0	1	4	2	8	2	19	6	16
78381248	18430930401	1	74	3	0	0	0	0	0	0	15	8	16
75170568	16500236402	1	69	0	0	0	0	0	0	0	6	6	12
72946395	16350626119	1	68	2	1	0	0	0	0	0	16	9	16
76188955	14230360305	1	67	2	0	1	0	0	0	0	11	7	15
77991369	14521200113	1	95	2	0	1	0	0	0	0	10	10	16
78212041	16230104110	1	63	3	0	1	0	0	0	0	10	9	16
78500601	18320480202	1	64	3	0	1	4	1	2	3	18	7	13
75184222	16211302405	1	68	3	1	0	0	0	0	0	24	8	16
78383509	16371323214	1	69	2	0	0	0	0	0	0	15	6	14
78395618	16410327207	1	72	2	1	0	0	0	0	0	18	3	11
78460868	14430940417	0	66	2	1	0	0	0	0	0	14	7	12
77624067	14621290202	0	65	2	1	0	0	0	0	0	11	6	16
76776608	16230921320	0	70	3	0	0	0	0	0	0	16	7	16
78369382	16500102109	1	74	2	0	1	0	0	0	0	9	2	13
77697257	14441010211	1	74	3	0	1	0	0	0	0	23	3	16
78029833	16420840303	0	71	0	1	0	0	0	0	0	10	7	12
74624390	16511322118	1	67	2	0	1	0	0	0	0	20	12	15
78050294	14441000211	0	77	2	0	1	0	0	0	0	16	9	16
78438007	18370770301	1	69	0	0	0	0	0	0	0	6	8	9
78380448	14501110313	1	80	2	0	1	0	0	0	0	10	3	16
78440534	16370802108	1	68	0	1	1	0	0	0	0	12	0	16
75235429	14420890406	1	62	2	1	0	0	0	0	0	17	6	16
77375592	14451050420	1	67	1	0	0	0	0	0	0	0	6	5
78401914	18310440102	0	60	4	0	1	4	1	6	7	14	2	16
77545178	14440980114	1	68	4	0	1	4	1	6	7	9	4	16
77937628	14531210122	0	76	2	0	0	0	0	0	0	17	4	14
78383501	14370770225	1	85	1	0	0	0	0	0	0	18	3	14
74324716	14501090317	0	68	0	0	0	0	0	0	0	12	13	11
72806127	14441020219	1	87	2	0	1	2	3	10	3	18	7	16
78029834	16422827215	0	63	0	1	0	0	0	0	0	13	8	16
76982200	16532931105	1	78	1	0	0	0	0	0	0	11	6	10
75478480	18360690105	0	82	0	0	1	0	0	0	0	14	9	5
78268868	16510502403	1	73	0	1	0	0	0	0	0	17	4	12
77171551	16610625318	1	63	4	0	1	0	0	0	0	18	3	12
78345729	14310420120	1	72	2	0	0	4	1	7	5	11	1	15
75956502	16411621405	1	80	0	1	0	0	0	0	0	17	9	12
77624077	18621290206	1	61	4	1	0	0	0	0	0	14	12	16
78516223	14410790221	0	73	1	0	1	0	0	0	0	18	6	13
78381219	16430524302	0	69	2	1	0	0	0	0	0	11	8	16
78572458	14120130207	0	67	3	0	1	4	2	7	2	21	2	16
76169539	14451060203	0	64	4	0	1	0	0	0	0	14	1	11
72764149	16330502413	0	68	2	0	1	0	0	0	0	16	8	16
77463903	16220104308	1	83	4	0	1	0	0	0	0	16	8	15
77343986	16360733108	1	67	0	1	0	0	0	0	0	29	8	14
76795650	18340600106	1	65	2	1	0	0	0	0	0	14	5	16
77618985	16500102401	0	81	0	0	0	0	0	0	0	7	7	13
72987275	16420860431	0	76	2	0	1	0	0	0	0	8	7	15
78351264	14320480113	0	64	0	1	0	0	0	0	0	10	4	15
78167786	16330102217	0	63	4	0	1	0	0	0	0	0	11	16
72914888	16350626215	1	69	0	0	1	0	0	0	0	6	9	11
76523477	16621027203	1	91	2	1	0	1	2	7	1	15	10	6
78520106	16120116105	0	66	4	0	1	4	1	9	1	12	8	16
77937851	14511140411	1	63	3	0	1	0	0	0	0	17	8	16
78030875	14110050124	0	65	3	0	1	4	1	7	2	19	0	15
74350443	14511160415	0	88	0	0	0	0	0	0	0	10	7	12
78086490	18430910105	0	62	2	0	1	0	0	0	0	14	10	16
75132364	16360622302	1	62	3	0	1	4	1	2	3	4	4	14
77655415	14370750120	0	65	0	0	0	0	0	0	0	15	6	14
75140180	18210260109	0	65	4	0	1	4	2	5	6	16	0	16
78168061	18370760202	1	60	0	0	0	0	0	0	0	12	11	9
77379901	18451050202	1	72	2	0	0	0	0	0	0	14	10	15
78541663	16120104111	0	64	4	0	1	3	1	6	2	17	2	16
75134421	18511170101	1	66	2	1	0	0	0	0	0	17	3	16
77220117	18140210403	1	78	4	1	0	0	0	0	0	23	5	15
78031517	16422827413	1	75	2	0	0	0	0	0	0	9	10	16
74840073	16501100320	0	66	0	0	1	0	0	0	0	8	8	13
77937835	14531220421	0	72	2	1	0	0	0	0	0	18	4	16
75538770	18451070401	0	61	0	0	0	0	0	0	0	10	6	12
75861882	14410830211	1	80	3	0	0	0	0	0	0	13	5	12
77445517	16360732218	1	70	2	1	1	4	1	5	2	17	6	15
78564778	16320381113	0	79	0	0	1	0	0	0	0	15	8	10
76763860	14531220307	0	85	0	0	0	0	0	0	0	15	6	10
74514692	14511140116	1	79	2	1	0	0	0	0	0	21	12	15
74522314	18150230107	1	61	4	0	1	4	1	5	4	12	5	16
77545134	16440103205	1	65	4	0	1	4	1	7	6	18	4	16
77642765	14370750308	0	67	0	1	0	0	0	0	0	12	0	12
78345743	16310109102	0	69	1	0	0	3	1	6	3	14	1	15
78390339	14340600217	1	67	3	0	1	0	0	0	0	2	10	16
78258306	16330110402	0	68	2	0	1	0	0	0	0	19	8	12
78311317	16411621118	0	67	0	0	1	0	0	0	0	18	9	10
76841304	16420624213	0	71	2	0	1	0	0	0	0	9	7	9
77468964	18360660404	1	62	4	1	1	4	1	7	3	21	1	16
77944163	18230340302	1	64	2	0	1	0	0	0	0	12	6	15
77171569	16610625321	1	74	0	0	1	0	0	0	0	14	3	6
75496484	16211402421	0	72	3	0	0	0	0	0	0	8	6	10
77937943	14430910311	0	65	2	1	0	0	0	0	0	16	8	16
75307313	18210260113	1	77	3	0	1	0	0	0	0	9	6	13
77286037	16230229406	1	79	2	0	0	0	0	0	0	12	4	12
77746096	16220781205	0	71	0	1	0	0	0	0	0	9	5	15
76761843	18340570204	0	79	0	0	0	0	0	0	0	3	11	13
77226147	18120090114	1	79	2	0	1	0	0	0	0	20	5	13
72162450	14330520412	1	76	2	0	0	0	0	0	0	18	9	12
77553036	14501110223	0	80	0	1	0	0	0	0	0	8	9	7
78353240	16411403215	1	73	0	0	0	0	0	0	0	7	8	16
79419588	16420115421	1	73	2	1	0	0	0	0	0	9	6	15
7254472	16330104116	1	72	3	1	1	0	0	0	0	17	7	15
77173405	18611250104	1	60	3	1	0	4	1	6	6	9	5	16
75973427	14531230422	0	80	0	0	0	0	0	0	0	20	5	6
78030924	16110111112	0	75	2	0	1	0	0	0	0	21	1	16
74324710	14501090411	0	69	0	0	0	0	0	0	0	12	14	12
77834108	14340570115	0	78	0	0	1	0	0	0	0	12	7	13
78308723	14320480223	1	78	0	0	1	0	0	0	0	16	6	10
77506207	16220104304	1	68	4	0	1	4	1	2	2	14	10	16
78819216	14430900406	1	67	2	1	0	0	0	0	0	12	8	16
76849054	16420624124	0	75	2	0	1	0	0	0	0	23	8	15
78354595	16501110411	0	63	2	0	1	0	0	0	0	11	0	15
76743991	16232921107	0	67	2	1	0	4	1	2	6	8	5	14
75887474	14310400108	0	80	3	0	1	0	0	0	0	11	7	14
77617555	16110106215	0	80	2	0	1	0	0	0	0	12	11	11
75390221	14531240203	0	68	0	1	0	0	0	0	0	20	6	12
76575528	18621300309	1	64	2	1	0	0	0	0	0	15	11	16
75625109	14531230303	1	72	1	1	0	0	0	0	0	17	9	16
72610249	16420115105	0	64	2	1	0	0	0	0	0	14	6	14
75134450	14511170325	0	83	2	1	0	0	0	0	0	14	6	12
77347685	14511130211	1	67	3	1	1	0	0	0	0	17	7	11
78484230	18120100202	0	65	3	0	1	4	1	5	3	14	4	16
77937684	16531210134	0	67	3	1	0	0	0	0	0	17	4	13
75395496	14521180215	1	66	3	1	1	0	0	0	0	18	6	16
77347663	14511130124	1	67	3	1	0	0	0	0	0	12	8	16
77834100	14340600213	1	68	2	0	1	0	0	0	0	11	11	14
78270506	18410800106	1	61	3	1	0	0	0	0	0	13	2	16
75803929	14531210317	0	79	0	1	0	0	0	0	0	15	8	16
78086482	18430910101	0	78	0	0	0	0	0	0	0	14	11	16
78029823	14420840423	1	66	1	0	0	0	0	0	0	10	9	16
77466347	16220104312	0	72	4	0	1	0	0	0	0	16	7	14
78663757	16431026302	1	69	4	0	1	0	0	0	0	14	7	16
72793932	16330283406	1	78	2	0	0	0	0	0	0	15	6	14
77766442	14501110120	1	65	0	1	0	0	0	0	0	9	9	14
76849457	16420624204	0	64	2	0	1	4	1	7	6	21	7	15
78024128	16110108204	0	64	4	0	1	4	3	9	5	12	7	14
74350463	16511322206	0	82	3	0	1	0	0	0	0	15	9	10
76574970	14310400415	0	79	2	0	0	0	0	0	0	21	10	7
77517017	14320500304	1	83	0	0	1	0	0	0	0	11	10	13
77464021	14220280111	1	81	2	1	0	0	0	0	0	0	5	15
76507019	16220202415	0	62	2	0	0	3	1	2	1	18	7	15
79419585	16420115409	1	69	3	1	0	0	0	0	0	9	6	16
78529877	16120140231	1	68	4	0	1	4	3	7	4	10	6	15
77259247	16360732311	1	69	4	1	0	0	0	0	0	15	7	15
78572496	16120103207	1	74	2	0	1	0	0	0	0	18	5	12
78050260	16130427104	1	70	2	0	1	0	0	0	0	12	5	16
78262393	14511140120	0	73	0	1	0	0	0	0	0	13	7	13
75241242	14420890118	1	74	2	1	0	0	0	0	0	15	5	10
78820795	16431026211	1	66	2	0	0	0	0	0	0	14	8	14
76743980	16232921110	0	73	2	0	1	0	0	0	0	13	6	13
75976613	14360690206	0	70	2	0	0	0	0	0	0	14	9	7
78587394	14130180109	0	76	2	0	0	0	0	0	0	15	6	9
77253960	16360981201	0	63	0	1	0	0	0	0	0	13	10	10
74324724	14501090304	1	69	2	0	0	0	0	0	0	10	10	12
76841356	16420624404	1	77	2	1	0	0	0	0	0	9	9	6
78490760	18140200109	1	79	3	0	0	3	1	4	3	15	9	13
78308071	14370720424	0	72	2	0	0	0	0	0	0	17	5	15
77833960	14340600418	0	66	2	0	0	0	0	0	0	11	13	14
76912490	16361102306	0	64	0	1	1	0	0	0	0	19	9	11
78441514	14320470416	0	64	2	0	1	4	1	4	4	14	10	16
78029803	16422827206	0	70	0	0	0	0	0	0	0	12	3	16
75622728	16451060302	0	74	2	0	0	0	0	0	0	17	4	11
78197700	18430930202	1	61	0	0	0	0	0	0	0	16	8	16
76233286	14420880212	0	62	3	0	1	4	1	4	5	20	4	15
75134466	16511521302	1	80	2	0	0	0	0	0	0	23	7	10
76902577	16220202201	0	64	3	0	1	3	1	6	1	9	11	13
77895464	16230182222	1	62	4	0	1	0	0	0	0	13	4	13
78514033	18521180303	1	66	1	1	0	0	0	0	0	12	3	13
77595124	16321012104	0	64	0	0	0	0	0	0	0	6	6	2
77834067	18340570302	1	80	2	0	0	0	0	0	0	9	4	13
78086494	16431281107	1	69	2	0	1	0	0	0	0	17	7	16
75379257	16530129105	0	64	0	1	0	0	0	0	0	15	6	16
77845072	16440104103	0	66	3	0	1	3	1	3	5	21	2	16
76183986	16450902406	1	77	3	0	1	1	1	4	2	16	4	15
77344039	16360733102	1	81	4	0	1	0	0	0	0	27	9	9
74937809	14531240420	1	66	2	1	0	0	0	0	0	19	9	15
76330102	16220202117	1	65	3	0	1	1	1	2	1	8	11	15
76761832	18340570202	1	84	0	0	0	0	0	0	0	0	10	14
77415186	16360732216	1	66	3	1	1	4	1	2	2	18	4	16
78473528	16310420210	1	83	4	0	1	0	0	0	0	14	0	14
75478460	16360622121	1	62	3	1	1	2	1	2	1	12	4	13
78401909	14310440224	0	66	4	0	1	4	1	6	5	15	5	16
72806285	16440306203	0	80	2	0	1	0	0	0	0	4	4	16
77226111	18120090203	1	65	4	0	1	4	1	8	2	18	4	15
75139331	18210260102	0	64	0	0	1	0	0	0	0	0	5	8
72931486	16330502302	1	84	3	0	1	0	0	0	0	15	6	12
78029831	16422827214	0	80	0	0	0	0	0	0	0	14	8	9
76849469	16420624419	1	80	1	0	0	0	0	0	0	21	11	12
77707037	16420115122	0	64	1	0	1	0	0	0	0	16	6	16
75622276	16310115402	1	66	4	0	1	4	1	4	5	8	8	14
74708711	18501100305	0	70	0	0	1	0	0	0	0	7	9	14
77233910	16411502302	1	63	0	0	0	0	0	0	0	12	8	16
78467432	18410800404	0	72	2	1	0	0	0	0	0	11	6	16
77766445	14501110115	1	62	2	0	0	0	0	0	0	6	7	12
75887488	14310400116	0	81	2	0	1	0	0	0	0	8	3	13
77753538	18110050201	1	64	4	0	1	4	2	8	5	12	2	14
78348076	18370770101	0	61	0	0	0	0	0	0	0	9	4	12
76763883	14531220311	0	69	0	0	0	0	0	0	0	15	7	15
75165280	16140423317	0	65	3	0	1	3	1	3	4	9	10	9
77992590	16520302410	0	75	0	0	0	0	0	0	0	6	4	16
78050250	16130427103	1	63	4	1	1	4	1	2	3	11	4	16
78172122	16371103106	1	68	3	1	0	3	1	2	4	14	10	16
77937629	16530129306	1	83	0	0	0	0	0	0	0	19	7	7
75532483	14531220108	1	68	3	1	0	0	0	0	0	15	12	16
77518828	18410810303	0	77	0	0	0	0	0	0	0	9	5	16
77592101	16220104117	0	63	4	1	1	3	2	9	4	18	0	16
76843891	16420624214	0	71	2	0	1	2	1	2	2	5	8	12
78632075	18320470304	0	86	0	0	1	0	0	0	0	14	12	10
76949501	14140210409	1	66	2	0	0	0	0	0	0	24	7	13
75391216	14531240209	1	71	2	0	0	0	0	0	0	19	5	14
72427812	16350125105	1	66	2	0	1	0	0	0	0	10	5	10
76152330	14320490320	0	77	4	0	0	4	1	7	2	8	1	16
77830577	16340600105	0	73	3	0	0	0	0	0	0	9	8	14
77887620	14230340416	0	77	2	1	0	0	0	0	0	19	5	9
72806095	16441020404	0	71	3	1	1	3	3	10	5	9	8	13
77332309	16130926114	1	77	4	0	1	0	0	0	0	28	1	16
75701189	14531230209	0	64	2	1	0	0	0	0	0	0	6	16
75604608	16140882206	0	76	1	0	1	0	0	0	0	18	1	9
77754139	16610722309	1	62	0	1	0	3	1	2	1	20	12	11
76588740	16320116318	0	79	2	0	1	0	0	0	0	18	2	16
76659017	16220202306	1	72	3	0	1	2	1	2	1	17	10	15
74716150	18150230405	0	72	2	1	0	0	0	0	0	16	9	16
76126340	18340600405	1	87	2	1	0	0	0	0	0	7	9	12
78395624	14410780214	1	65	0	1	0	0	0	0	0	6	2	10
78304999	18370720203	0	90	0	0	0	0	0	0	0	15	4	9
72910479	16350626210	1	70	0	0	1	0	0	0	0	6	9	14
76225830	18130170402	0	60	3	1	0	3	1	4	2	15	4	16
78541610	16120150208	0	68	2	0	1	4	1	6	2	18	1	16
78384047	16370830307	0	69	2	0	0	0	0	0	0	16	6	12
78742807	16431026205	0	69	2	0	1	0	0	0	0	12	9	16
78401922	14310440204	1	94	0	0	1	0	0	0	0	19	9	14
76594245	16320116316	0	65	1	0	0	0	0	0	0	9	1	15
77939326	16230182117	0	66	3	1	1	3	1	1	1	13	6	12
78030928	16110114105	0	71	4	0	1	4	1	4	2	17	1	16
77231862	14440960213	1	64	3	0	1	4	1	5	6	20	6	16
77641845	16220282209	1	69	3	1	1	0	0	0	0	13	5	16
78035630	16370902102	0	85	2	0	1	0	0	0	0	10	12	7
77254008	16360670331	0	67	0	0	0	4	1	2	1	15	0	15
72959047	16410327202	1	84	0	0	0	0	0	0	0	2	9	5
77641891	18220300312	0	74	3	0	0	0	0	0	0	0	6	16
78031133	14110060229	0	77	3	0	1	0	0	0	0	15	7	11
75235689	18420890206	0	65	2	1	0	3	1	2	3	24	13	14
77852107	16211202402	0	62	2	1	0	0	0	0	0	16	2	15
75478490	18360690404	0	60	2	1	0	4	1	2	4	12	9	16
78190326	14310390114	1	65	4	0	0	0	0	0	0	8	5	15
77465798	16220881409	1	77	2	0	0	0	0	0	0	20	7	10
78383160	16371323405	1	62	0	0	0	0	0	0	0	10	4	16
78387961	16520103321	0	75	0	0	1	0	0	0	0	19	8	15
75496452	16211042119	0	62	3	0	1	2	1	1	3	12	3	16
78070262	16370902109	1	87	0	0	1	0	0	0	0	11	9	11
75130795	14531240220	1	62	0	1	0	0	0	0	0	18	9	16
77286062	16231123316	1	67	2	0	0	0	0	0	0	18	2	16
78258315	16330110105	1	86	2	0	0	0	0	0	0	16	6	10
76272740	18410820103	1	63	4	0	0	4	1	3	4	17	4	16
75235721	14420890107	0	68	2	0	0	0	0	0	0	20	7	13
76217652	16411625108	1	81	0	0	0	0	0	0	0	17	11	14
76586575	16320116323	1	81	0	0	0	0	0	0	0	7	1	11
78240735	16370830107	0	81	0	0	0	0	0	0	0	19	3	12
75534140	14451070422	1	68	1	0	0	0	0	0	0	10	4	12
78314668	18130190411	1	68	2	0	0	4	1	2	8	18	6	16
78395594	14410780407	1	64	3	1	0	0	0	0	0	18	3	14
77226112	18120090108	0	60	2	0	1	4	1	6	2	11	3	16
78467427	16411502116	0	63	2	0	1	4	1	6	5	11	6	16
78541721	16120104114	1	75	2	0	1	0	0	0	0	19	5	16
75143152	16530622101	0	62	3	1	1	0	0	0	0	19	7	16
76263763	18110020303	1	64	3	0	1	0	0	0	0	12	1	15
76635635	16140882406	1	72	3	0	0	0	0	0	0	23	5	14
77381552	14220310219	0	67	2	1	0	0	0	0	0	10	2	10
77753518	16110105314	0	83	0	0	1	0	0	0	0	13	10	6
77552602	16500102202	0	80	2	0	1	0	0	0	0	9	5	10
78265396	14440970210	0	74	0	0	1	0	0	0	0	21	8	15
75065961	16211302310	0	85	2	0	1	0	0	0	0	18	6	16
77871822	16510115423	1	85	1	0	0	0	0	0	0	9	8	16
78262369	14511140302	0	89	4	0	1	0	0	0	0	12	5	14
76763876	14531230101	1	70	2	0	1	0	0	0	0	15	6	15
78035626	14370760223	0	76	0	1	1	0	0	0	0	12	6	14
78024112	16110115206	0	63	3	0	1	4	1	7	3	10	9	16
78381189	16430930436	0	64	0	1	0	0	0	0	0	10	10	16
77379876	14451080213	1	81	2	0	1	0	0	0	0	15	5	12
77379889	18451050107	0	72	2	0	0	0	0	0	0	12	8	15
77465792	16220881401	0	70	3	0	0	0	0	0	0	28	6	12
77226089	14120140119	1	88	3	0	1	0	0	0	0	5	3	12
78520117	16120160142	1	66	3	0	1	4	1	7	3	14	6	16
77379863	14451050304	0	73	0	0	0	0	0	0	0	8	5	15
78031178	16110102316	0	63	3	0	1	4	2	8	7	8	8	16
74524912	14150230114	0	69	3	0	1	0	0	0	0	11	5	15
75783064	18410820301	1	68	0	1	0	0	0	0	0	14	7	12
75012175	16211302107	1	70	4	0	1	0	0	0	0	11	4	16
77550569	16360732112	0	79	4	0	1	0	0	0	0	18	4	15
76843841	14420880202	1	68	3	0	1	4	2	11	8	14	3	11
78529846	14120090207	1	72	2	0	1	4	3	9	5	5	6	11
75254628	16530129202	0	66	0	1	0	0	0	0	0	17	8	16
78272210	16520302317	1	75	2	0	1	0	0	0	0	8	12	14
77845412	16431281207	1	65	3	0	1	0	0	0	0	13	11	16
77924443	14320500213	0	69	0	0	0	0	0	0	0	10	8	7
78437985	14370770303	1	68	0	1	0	0	0	0	0	13	4	14
78401980	18310450102	0	60	4	0	1	4	1	6	8	16	2	14
74259135	14511160412	1	62	4	1	0	0	0	0	0	7	6	16
78351919	14320470219	0	83	0	0	0	0	0	0	0	9	7	14
77342756	16220104204	1	82	2	0	1	0	0	0	0	19	10	15
74713900	14511170304	1	68	2	1	0	0	0	0	0	23	7	16
76590937	14230360322	1	73	2	0	0	0	0	0	0	9	6	16
77520131	16220104421	1	71	2	1	1	0	0	0	0	16	14	14
77996247	14440990101	1	80	2	0	1	4	1	2	5	18	8	16
78024161	16110115211	0	65	3	0	1	4	2	9	3	9	7	16
75973421	14531230421	0	69	0	1	0	0	0	0	0	17	6	9
78401816	14310440213	1	68	3	0	1	4	1	3	3	18	3	12
76841301	14420880421	1	66	3	0	1	4	1	7	8	12	6	9
78460867	14430940422	1	64	3	1	0	0	0	0	0	18	8	16
78374292	16320510109	1	73	0	0	0	0	0	0	0	10	6	13
77344019	16360650338	0	69	3	1	0	0	0	0	0	27	8	10
76761836	18340580202	0	86	0	0	1	0	0	0	0	9	10	14
75980207	14531210101	0	70	2	0	0	0	0	0	0	13	10	16
77231846	14440960117	0	68	3	0	1	4	1	6	5	19	1	16
78258309	16330102209	1	73	3	0	1	4	1	2	3	18	10	15
77847281	14441010108	1	67	4	0	1	4	1	5	5	22	1	16
77124818	18360660202	1	63	2	1	0	0	0	0	0	8	7	11
78742815	16431026223	1	88	0	0	1	0	0	0	0	12	9	16
78820766	18430900106	0	74	2	0	0	0	0	0	0	17	7	14
78564786	16320500438	1	67	2	0	1	0	0	0	0	16	9	11
77591272	14370750301	0	85	0	0	0	0	0	0	0	9	5	2
77830565	14340610425	1	68	2	0	0	0	0	0	0	7	6	13
78306926	14370730107	1	66	3	0	0	0	0	0	0	15	9	11
77517109	16320116205	1	74	0	0	0	0	0	0	0	4	3	14
77937653	14531210106	1	81	2	0	0	0	0	0	0	19	9	13
77344029	16360981401	0	63	2	1	0	0	0	0	0	28	7	15
75783059	14410820407	0	76	2	1	0	0	0	0	0	14	5	9
76841343	16420624316	1	62	3	0	0	4	1	10	10	17	0	11
77230761	16130926107	1	67	2	0	1	0	0	0	0	30	5	9
78521532	16120101214	1	64	4	0	1	4	1	5	4	17	5	15
77754600	16610722417	0	62	4	0	0	4	1	1	1	0	6	16
77381571	16220781319	0	63	3	1	0	3	1	1	5	10	5	11
77754805	16610625325	1	66	2	1	0	3	1	6	2	14	11	9
78070270	16370902104	0	66	0	0	0	0	0	0	0	8	8	13
75391229	14531240204	0	78	2	1	0	0	0	0	0	16	6	10
72801252	16630105305	0	93	0	1	0	0	0	0	0	17	7	16
77937840	16510502110	0	68	3	0	1	0	0	0	0	15	5	15
77379880	16451424202	0	63	3	0	0	0	0	0	0	16	4	11
77887675	14230340423	1	74	2	0	0	0	0	0	0	8	9	7
77288112	16230921409	0	69	2	0	1	0	0	0	0	16	11	10
76455706	16360733402	1	62	2	1	0	3	1	2	2	15	6	16
77887686	18230340203	1	65	2	1	0	0	0	0	0	16	0	15
72806157	16441020301	1	68	2	0	0	0	0	0	0	4	2	16
75701192	14531230204	1	63	3	1	0	0	0	0	0	13	4	16
78139606	18440960201	1	67	2	0	1	4	1	6	7	19	0	16
78095043	14440990201	1	68	4	0	1	4	1	3	3	24	8	16
76743996	16232921119	1	63	2	1	0	4	1	3	7	7	2	15
78258265	14330540309	1	73	2	0	1	0	0	0	0	19	10	12
79419577	16420115410	1	65	4	1	0	0	0	0	0	6	6	15
78355314	14440960125	1	67	4	0	1	4	1	4	4	15	2	16
76659669	14140210403	0	66	2	1	0	0	0	0	0	26	4	15
78352057	18370740303	0	66	0	0	0	0	0	0	0	16	3	15
78186210	16520103314	0	72	2	0	1	0	0	0	0	8	6	16
77971843	16130207411	0	62	2	0	1	4	1	2	4	12	4	15
78541680	16110106111	0	64	3	0	1	4	1	4	3	19	0	16
78306922	14370730112	0	71	2	0	0	0	0	0	0	13	2	9
77528235	16220781112	0	62	2	0	0	0	0	0	0	9	4	16
74138888	16211202108	1	80	4	0	1	0	0	0	0	24	0	16
78036600	16230129117	1	64	2	0	1	0	0	0	0	14	7	12
76784744	16360981313	0	76	1	0	0	0	0	0	0	15	11	12
78308745	16320705101	1	76	4	0	1	0	0	0	0	16	8	10
77226075	18120140102	0	60	4	0	1	4	1	8	3	17	5	16
74584751	14501090103	0	66	0	0	1	0	0	0	0	3	9	13
78819220	16431026407	1	72	2	1	0	0	0	0	0	12	8	16
77766444	18501110101	0	65	0	1	0	0	0	0	0	8	7	15
7286308	16350125433	1	63	3	1	0	0	0	0	0	8	9	16
72806120	14441020211	0	83	3	0	1	0	0	0	0	15	8	16
77895457	16230182221	1	72	4	0	1	0	0	0	0	14	4	7
75934393	16411625107	1	68	0	0	1	0	0	0	0	17	3	15
77937652	16532931410	0	62	2	1	0	3	2	5	4	15	6	15
78139610	18440960202	1	66	2	0	1	4	1	5	9	19	1	16
78031199	14110030115	1	73	2	0	1	0	0	0	0	16	8	15
77344424	14511130224	0	65	2	0	1	0	0	0	0	9	9	12
75625119	14531230308	0	71	2	1	0	0	0	0	0	15	12	16
72906594	16330283105	0	64	2	0	0	0	0	0	0	14	7	16
78101200	16422827311	0	62	0	1	0	0	0	0	0	8	7	16
77343976	16360733113	0	76	0	0	1	0	0	0	0	29	6	12
77379887	18451050106	1	85	2	0	0	0	0	0	0	12	8	14
78316857	14501110402	1	64	3	0	1	0	0	0	0	10	2	16
78031188	14110060204	0	71	3	0	1	0	0	0	0	20	9	15
76962268	14130180416	1	65	1	0	0	0	0	0	0	19	6	8
78258321	16330102216	1	62	3	0	1	0	0	0	0	17	10	15
78086497	14430910105	1	68	2	0	1	0	0	0	0	14	7	16
78029845	16422827407	1	65	2	1	0	0	0	0	0	7	8	16
78258250	18330540206	1	87	0	0	1	0	0	0	0	17	9	11
77347644	14511130318	1	74	0	0	0	0	0	0	0	10	8	9
75496445	16211402409	1	70	3	0	1	0	0	0	0	9	5	16
78395913	18410780101	1	66	3	1	0	3	1	4	2	15	3	16
77187376	16620123205	0	69	2	1	0	0	0	0	0	12	10	16
74522307	18150230106	1	79	3	0	1	0	0	0	0	13	3	16
78579656	16430521115	1	69	0	0	0	0	0	0	0	21	7	16
76046798	14310400309	1	66	2	1	1	4	1	3	9	5	6	15
76233269	18420880102	1	66	2	0	0	0	0	0	0	21	8	15
78592479	16310460210	0	62	4	0	0	0	0	0	0	12	8	15
78057968	14320500222	0	70	0	1	0	0	0	0	0	14	3	16
76046795	14310400303	1	66	4	0	1	4	1	9	8	5	2	15
75307238	14140220111	0	68	3	0	0	0	0	0	0	13	9	15
76849459	18420870303	0	68	2	1	0	0	0	0	0	21	6	14
76188967	14230360303	0	64	4	0	1	1	1	0	3	16	8	16
75460367	16211402215	0	83	4	0	1	0	0	0	0	15	0	16
76233268	16420880330	1	64	2	1	0	0	0	0	0	23	4	11
78304985	14370720214	1	65	3	0	0	0	0	0	0	15	5	8
78351950	16321012128	0	66	0	0	0	0	0	0	0	5	3	14
78419778	16520103127	1	67	0	0	0	0	0	0	0	11	6	14
77172363	18611270304	1	64	3	1	0	0	0	0	0	15	3	14
78572479	16120103103	0	62	3	0	1	4	3	9	2	21	0	16
77937679	14531210420	1	73	2	0	0	0	0	0	0	15	6	14
78031179	14110060208	1	76	3	0	1	3	1	5	2	22	7	9
74840162	16500236111	1	65	0	1	0	0	0	0	0	3	6	13
75134455	14511170202	0	78	0	0	0	0	0	0	0	21	7	16
78401874	14310420218	1	67	2	0	1	0	0	0	0	18	1	12
78236023	16230104102	0	68	2	0	1	0	0	0	0	19	7	8
77937616	14531210110	0	67	0	1	0	0	0	0	0	15	5	14
78337550	14340610108	1	74	3	0	1	0	0	0	0	3	8	16
77630353	16230330417	0	81	2	0	0	0	0	0	0	19	12	4
77971854	16130207404	0	64	2	0	1	0	0	0	0	18	5	15
76801886	18220290103	1	80	2	0	0	0	0	0	0	13	5	15
77577632	16371103402	0	73	0	0	0	0	0	0	0	15	5	7
76990657	14230380423	1	65	2	0	0	0	0	0	0	18	6	16
75539702	16450226118	1	78	3	0	0	0	0	0	0	14	4	6
78172141	14370720322	0	62	4	0	0	0	0	0	0	16	7	14
77381586	16220781318	1	62	2	1	0	3	1	2	6	9	3	14
76507020	16220202417	0	74	2	0	0	0	0	0	0	17	7	15
77434018	18230380201	1	66	4	0	1	0	0	0	0	18	6	16
77434012	16230229212	0	81	2	0	1	0	0	0	0	18	6	14
75934396	16411625104	0	72	2	0	1	0	0	0	0	12	4	13
78401971	18310390206	1	69	3	0	1	4	1	3	2	15	7	15
78389141	16500102105	0	69	2	0	1	0	0	0	0	8	6	15
77871847	16510115116	0	63	0	0	1	0	0	0	0	7	8	16
76537616	18621300406	1	62	2	1	0	0	0	0	0	5	7	9
77872450	18511120104	0	63	3	1	0	0	0	0	0	13	6	14
72883411	16350481302	0	74	0	0	0	0	0	0	0	16	3	16
77937656	16532931407	1	68	2	0	0	0	0	0	0	16	8	16
78031191	16110030113	0	76	3	0	1	0	0	0	0	22	8	14
76274777	16531230230	0	65	0	1	0	0	0	0	0	17	5	13
77375610	16451424303	1	68	2	0	0	0	0	0	0	15	6	15
77596618	14370750220	0	69	0	0	0	0	0	0	0	15	3	8
77491334	16220104323	1	73	2	0	1	0	0	0	0	14	11	15
77187428	14621290401	0	64	2	1	0	0	0	0	0	11	12	15
77617544	14110070216	1	83	0	0	1	0	0	0	0	22	3	10
76982194	14531210408	0	77	2	0	0	0	0	0	0	12	7	16
77872417	16510115212	1	63	3	0	1	0	0	0	0	7	11	16
76647862	18220290203	0	72	4	0	1	3	1	4	1	9	8	9
78473554	14310430102	0	69	2	0	0	0	0	0	0	14	3	14
78297157	16411621205	1	80	0	0	0	0	0	0	0	17	3	8
78385998	16520103124	1	67	3	1	0	0	0	0	0	9	5	10
76524786	14621300313	1	79	1	0	0	0	0	0	0	16	7	11
77226142	18120090112	0	66	3	0	1	4	1	7	5	15	6	16
78592484	16310460216	0	64	2	0	0	4	1	3	4	12	5	15
75973415	18531240308	0	81	0	0	1	0	0	0	0	21	4	11
76586570	14320490417	0	74	2	0	0	0	0	0	0	8	1	0
78002459	16411403407	1	90	0	0	0	0	0	0	0	8	6	6
78592467	16310460110	1	65	3	0	1	4	2	5	5	13	3	16
77754177	16610630315	1	62	4	1	0	3	1	2	1	6	4	14
78446679	14430940124	1	75	2	1	0	0	0	0	0	12	8	16
77259254	18360660106	1	68	0	1	0	0	0	0	0	10	5	16
76189054	14230360202	1	77	2	0	0	0	0	0	0	18	6	16
78258252	16330110119	1	65	2	0	0	0	0	0	0	22	8	15
77753504	16110105310	1	78	3	0	1	0	0	0	0	11	7	16
78400065	14430940112	1	67	2	1	0	0	0	0	0	18	6	15
77766459	18501110104	1	69	2	1	0	0	0	0	0	9	9	14
75170564	14501100216	0	68	0	0	0	0	0	0	0	9	8	12
77871872	16510115420	0	62	2	0	0	0	0	0	0	16	13	9
76726684	16411625407	0	68	2	0	0	0	0	0	0	15	5	12
77259255	16360732314	1	62	4	1	0	0	0	0	0	11	7	16
74630101	16500236218	0	75	2	0	1	3	1	7	2	10	6	15
77971825	16130207420	1	68	2	1	0	0	0	0	0	19	1	16
77172378	18611250404	0	68	0	1	0	0	0	0	0	15	6	10
76435674	14621300322	1	64	2	0	1	0	0	0	0	11	7	16
74937820	14531240408	1	74	2	1	0	0	0	0	0	19	10	16
77753539	18110060304	1	60	4	1	1	4	1	9	6	15	0	15
75134433	14511170413	1	79	2	0	0	0	0	0	0	19	6	13
75012171	16211302113	1	66	4	0	1	4	1	6	4	15	2	16
78088312	14441000108	0	66	2	0	1	4	1	2	5	17	8	16
77379908	18451050302	0	76	2	0	0	0	0	0	0	13	9	14
77379874	18451050104	0	60	2	0	0	0	0	0	0	9	6	15
77476234	18611260204	1	63	2	1	0	0	0	0	0	9	6	14
74624379	16511322405	1	70	0	0	0	0	0	0	0	0	7	15
75169257	18210250204	0	62	3	1	0	0	0	0	0	7	7	14
78564784	14320500417	1	68	0	0	1	0	0	0	0	15	10	13
78030845	16110108107	0	68	2	0	1	0	0	0	0	18	7	11
78352067	16371323102	0	66	0	1	0	0	0	0	0	10	5	9
76761858	18340580101	0	73	0	0	0	0	0	0	0	9	9	13
73988492	14210270316	1	80	4	0	1	0	0	0	0	10	8	16
78351922	14320470214	1	77	4	0	1	0	0	0	0	9	8	14
77887627	14230340413	1	77	2	1	0	0	0	0	0	13	8	14
78345334	16130207218	0	62	3	0	0	0	0	0	0	14	7	15
77871824	16511120234	1	74	2	0	1	0	0	0	0	8	10	16
75235450	14420890114	0	65	2	1	0	4	1	3	3	25	11	15
76189075	16230360134	1	71	3	0	1	0	0	0	0	19	6	16
77991381	16520302213	0	70	2	0	1	0	0	0	0	16	9	15
72948513	16420682402	1	62	3	0	0	0	0	0	0	11	6	14
78031141	16110105313	1	77	2	0	1	0	0	0	0	20	6	15
78529895	16120116405	1	66	3	0	1	3	2	8	3	9	6	15
75938175	14320510420	1	89	0	0	0	0	0	0	0	18	13	7
76849443	16420624110	1	62	3	1	0	0	0	0	0	20	4	15
76330105	16220290137	1	68	3	0	1	0	0	0	0	17	6	16
75259748	18210260322	1	64	3	0	1	3	1	1	4	22	0	10
77375593	14451050209	0	68	2	1	0	0	0	0	0	17	8	16
78345724	14310420104	0	68	3	0	0	4	1	8	4	15	2	15
78035624	16370760308	1	84	0	0	0	0	0	0	0	24	9	11
76743988	16232921125	1	81	2	0	0	0	0	0	0	9	4	15
77937661	18531220102	1	80	0	1	0	0	0	0	0	16	8	13
78029806	16420840131	0	74	2	0	0	0	0	0	0	15	1	15
78381226	16430524105	0	62	2	0	1	0	0	0	0	13	10	16
77581789	14511150315	0	69	2	1	0	0	0	0	0	13	9	16
78262352	18511140301	1	61	0	0	1	0	0	0	0	15	7	14
72162452	16330104207	1	73	2	0	1	0	0	0	0	16	9	12
76330111	16220202407	0	64	3	0	0	1	2	8	3	15	6	16
78168054	14370760406	0	66	4	0	0	0	0	0	0	16	5	16
76761835	14340580407	1	77	2	0	0	0	0	0	0	5	10	13
75391206	14531240112	1	66	2	1	0	0	0	0	0	17	6	14
77894172	18521180405	0	75	0	0	1	0	0	0	0	8	8	15
76228285	14420880318	1	64	2	1	0	0	0	0	0	20	4	15
77992591	16520302305	1	74	3	0	1	0	0	0	0	9	4	16
78541652	16120104102	0	72	3	1	1	0	0	0	0	18	3	16
77343483	16230129113	0	64	2	0	0	0	0	0	0	14	7	14
78383168	16371323412	1	69	2	1	0	0	0	0	0	20	3	11
75134423	16511521203	0	69	0	1	0	0	0	0	0	20	3	16
77830551	16341021214	1	62	3	0	0	0	0	0	0	9	8	14
78352026	16130207221	1	77	2	0	1	0	0	0	0	18	4	15
77237831	14140220303	0	77	3	0	0	0	0	0	0	0	16	11
78369383	14501110324	0	67	2	0	1	0	0	0	0	10	2	15
77887684	16230182206	0	63	3	0	1	0	0	0	0	17	3	16
77286120	18230380307	1	74	3	0	1	0	0	0	0	10	1	15
77389327	16140882104	0	65	0	0	1	0	0	0	0	14	8	8
77834023	16341824408	0	69	2	0	0	0	0	0	0	12	12	13
75974924	16450226416	0	70	2	0	0	0	0	0	0	11	10	16
77722121	14140210304	1	74	2	0	0	0	0	0	0	21	2	11
72802691	16621027402	1	62	2	0	0	0	0	0	0	12	7	6
74425702	18501090405	1	71	2	1	0	0	0	0	0	19	10	16
78381212	16430930117	0	74	2	1	0	0	0	0	0	15	10	16
72793937	16330283410	1	66	2	0	0	0	0	0	0	14	6	15
77944161	18230340301	1	60	4	0	1	4	1	3	3	7	6	15
77754442	16610625419	1	65	0	1	0	0	0	0	0	11	6	11
75887483	14310400318	0	69	0	0	1	0	0	0	0	20	9	16
78027953	18230330202	0	63	3	0	1	4	1	2	2	14	5	14
78498786	14320490204	1	74	2	0	1	0	0	0	0	11	7	14
78057972	16320381404	1	81	0	0	0	0	0	0	0	11	7	13
78401906	18310460101	1	63	4	0	1	4	1	9	6	16	3	16
78262395	16510502305	0	78	2	1	0	0	0	0	0	14	10	15
78354601	14501110412	0	82	0	0	1	0	0	0	0	4	1	15
76761859	16341222411	0	65	0	0	0	0	0	0	0	8	6	13
75971914	16310410323	0	69	4	0	0	0	0	0	0	12	6	12
78401932	14310440112	0	70	4	0	1	4	1	4	3	18	3	15
75474080	16211302407	0	64	3	1	0	0	0	0	0	14	6	16
77830538	16341021115	1	73	3	0	1	0	0	0	0	9	7	14
76543721	18621300303	0	65	0	1	0	2	1	3	1	6	5	16
75460379	18210250405	0	84	2	0	1	0	0	0	0	9	7	12
76263753	16110102414	0	80	2	0	1	0	0	0	0	14	11	9
72197365	16330102116	1	63	2	0	0	0	0	0	0	16	6	15
77875649	16320381303	0	74	0	0	0	0	0	0	0	5	5	12
77459106	16510502203	1	65	3	0	1	0	0	0	0	14	7	16
78030926	16110114104	0	77	2	0	1	0	0	0	0	17	4	15
77577189	16230129317	1	65	2	0	0	0	0	0	0	15	7	10
77813493	18140210307	1	73	3	1	0	0	0	0	0	17	4	9
75538771	16450226114	1	70	3	0	0	0	0	0	0	11	5	5
78579661	16430521105	1	73	2	0	0	0	0	0	0	16	7	14
77594977	16320381215	0	80	2	0	1	0	0	0	0	9	9	13
76263748	16110102409	0	77	0	0	1	0	0	0	0	17	3	14
77376790	16341021401	1	62	2	1	0	0	0	0	0	0	10	16
76330083	16220202211	0	64	3	0	1	0	0	0	0	9	3	16
74324886	18501090303	0	65	0	1	0	0	0	0	0	18	7	13
74624359	16511322403	1	70	2	0	0	0	0	0	0	0	6	15
77546972	18220320402	0	87	0	0	0	0	0	0	0	21	5	10
78167787	14330540320	1	92	0	0	1	0	0	0	0	3	10	15
76263775	18110020304	0	62	4	0	1	4	1	6	2	10	1	14
77537213	14511150320	0	86	0	1	0	0	0	0	0	9	11	16
77595122	18320510304	0	89	0	0	0	0	0	0	0	9	2	1
77833975	16341824201	0	80	0	0	1	0	0	0	0	11	9	13
77187394	16620123204	0	64	2	0	0	0	0	0	0	6	12	7
74522310	14150230113	1	68	3	0	1	4	1	5	4	13	7	16
74524910	18150230113	1	77	3	0	1	4	1	7	4	11	2	14
78186207	16520103109	1	64	2	0	0	0	0	0	0	8	6	14
72730412	14330550316	1	64	4	0	1	0	0	0	0	16	7	16
76225829	18130170401	1	60	4	1	0	3	1	4	1	15	6	16
77937623	14531210410	0	66	2	1	0	0	0	0	0	13	6	13
74522293	14150230123	0	63	3	1	0	4	1	6	2	15	1	16
78521607	14110040207	1	73	4	0	1	0	0	0	0	14	12	15
78521117	16310104202	0	67	3	0	0	4	2	6	2	15	1	15
74501382	14511170420	1	74	2	1	0	0	0	0	0	18	7	16
72901796	14350630311	1	70	0	0	0	0	0	0	0	14	7	16
72806126	16441020212	1	76	2	0	1	3	3	8	4	12	6	15
75143357	16211302306	1	85	4	0	1	0	0	0	0	11	4	16
77464027	14220280123	1	80	2	0	0	0	0	0	0	18	2	16
72428413	16350620337	0	65	3	1	1	0	0	0	0	13	12	5
78262384	14511140216	0	79	2	0	1	0	0	0	0	18	5	14
78541691	14120090117	1	65	2	1	1	4	1	6	1	22	1	16
75170552	16500236112	1	72	0	0	0	0	0	0	0	1	6	8
75980213	14531210107	1	78	4	0	1	0	0	0	0	19	4	16
74624365	16511322111	1	74	3	1	1	0	0	0	0	24	6	14
78529861	16120106114	1	74	3	0	1	3	3	10	3	8	6	14
77286079	14230380324	1	66	3	0	1	4	1	5	2	18	2	16
78395598	18410780404	0	64	2	0	0	0	0	0	0	20	7	16
78031169	16110040230	0	70	3	0	1	0	0	0	0	17	9	15
77211272	18140210402	0	60	0	0	0	0	0	0	0	13	15	10
77238696	18220300207	0	75	2	0	0	0	0	0	0	15	7	15
77519243	16360732101	1	64	0	1	1	0	0	0	0	12	6	16
75975105	14360690209	0	68	2	0	0	0	0	0	0	13	9	10
78498765	16320470461	1	74	4	0	1	0	0	0	0	19	4	16
76829233	16361102113	0	73	3	0	1	0	0	0	0	8	9	16
78435703	16370720109	0	68	2	1	0	0	0	0	0	15	9	12
76828285	16140423202	1	62	3	1	1	4	1	3	2	15	8	16
77226152	18120130203	0	60	4	1	1	3	1	6	1	8	7	16
77937607	16532931301	0	62	0	1	0	0	0	0	0	13	9	15
78370531	14370770224	1	64	0	0	0	0	0	0	0	8	0	15
76640496	14140210412	0	74	4	0	0	0	0	0	0	26	1	14
76761841	18340570203	1	71	0	0	0	0	0	0	0	5	5	14
72806249	14441030102	0	63	2	0	0	0	0	0	0	17	2	14
78572521	16110108109	0	63	3	0	1	4	2	8	2	18	0	16
78435716	14370720116	0	81	0	0	0	0	0	0	0	14	11	9
75369132	16211302219	1	85	4	0	1	0	0	0	0	12	7	16
76446732	14621300208	0	69	1	1	0	1	1	0	1	8	8	7
75170652	14501100207	0	65	0	0	0	0	0	0	0	8	7	13
78095042	14440990121	1	65	3	0	1	4	1	1	3	18	7	16
78031204	16110010103	1	65	4	0	1	3	1	7	3	8	6	16
78057970	14320500201	1	83	0	0	0	0	0	0	0	11	5	13
75134432	18531240406	0	74	0	1	0	0	0	0	0	20	5	13
74624400	16511322217	0	69	1	0	1	0	0	0	0	14	8	10
77641954	18220300328	0	62	3	0	1	0	0	0	0	0	6	16
78459919	16410790204	0	75	3	0	1	0	0	0	0	15	7	15
75974878	14451060103	1	63	3	0	1	0	0	0	0	9	0	6
78345731	14310390205	0	64	3	0	0	3	1	6	4	15	2	14
72904704	16330502210	0	85	0	0	1	0	0	0	0	14	7	8
78306914	16371323302	1	82	0	0	0	0	0	0	0	12	9	10
77528240	14220310409	0	67	3	1	0	0	0	0	0	4	8	9
77661026	16411502222	0	62	0	0	0	0	0	0	0	15	8	16
76617788	16211202208	1	74	3	0	1	0	0	0	0	10	9	12
78258304	16330110318	0	63	0	0	1	0	0	0	0	18	11	12
77992620	18521200202	0	66	2	1	0	0	0	0	0	9	6	16
75151332	18210260212	0	64	3	1	1	0	0	0	0	13	1	10
77408666	14220280309	0	69	0	0	0	0	0	0	0	20	4	14
77667482	14440990214	1	86	4	0	1	0	0	0	0	19	9	14
77503399	16220104305	0	69	2	0	1	0	0	0	0	14	8	15
78185630	18130190101	1	81	4	0	0	0	0	0	0	12	10	13
78232283	14440990211	0	69	2	0	1	0	0	0	0	18	11	14
78330566	14440960217	1	64	4	0	1	4	1	4	4	17	2	16
78381206	18430930102	1	83	2	1	0	0	0	0	0	9	11	16
77594973	16320381213	1	70	2	0	1	0	0	0	0	11	7	14
76830029	16361102105	1	65	4	1	1	4	1	4	4	12	11	16
72907689	16330283212	1	90	2	1	1	0	0	0	0	17	7	13
77537249	16511424402	1	82	0	0	0	0	0	0	0	8	12	9
78440361	14370710206	1	68	2	0	1	0	0	0	0	14	0	16
78440529	16370802105	0	66	2	1	1	1	1	4	2	14	1	16
78378558	16370683405	0	70	0	0	0	0	0	0	0	16	5	15
76684172	16341222207	0	63	0	1	0	0	0	0	0	4	11	16
78321209	16411403209	1	68	3	0	1	0	0	0	0	11	6	16
76813599	16220290421	0	65	4	0	1	4	1	10	1	13	9	15
72793175	14330560404	1	83	2	0	0	0	0	0	0	18	6	12
78046745	16320705305	0	75	0	0	1	0	0	0	0	21	3	16
72181155	16411403304	1	65	2	0	0	0	0	0	0	14	6	16
75170558	16500236307	0	82	0	0	0	0	0	0	0	7	6	10
78742816	16431026220	0	71	3	0	1	0	0	0	0	12	9	16
78227763	14320480102	1	91	0	0	0	0	0	0	0	12	8	6
78029795	16422827408	1	69	2	1	0	0	0	0	0	13	5	16
78086500	18430910107	1	74	4	0	1	0	0	0	0	16	7	16
77171561	16610625418	1	69	0	1	0	0	0	0	0	2	6	5
76744000	16232921117	1	72	2	1	1	0	0	0	0	9	4	15
75307239	16140423217	1	80	2	0	0	0	0	0	0	21	9	16
75176326	16341222208	1	70	2	0	0	0	0	0	0	6	8	14
78467408	16411403314	1	64	2	0	0	0	0	0	0	10	7	16
74584721	18501090107	0	71	2	0	1	0	0	0	0	11	8	13
76445023	16220202408	0	69	2	0	1	4	1	2	3	18	9	14
75300521	18210260417	1	67	3	0	1	3	1	7	4	7	7	15
78401991	16310440120	0	68	4	0	1	4	1	6	4	17	2	14
75958209	16411625101	1	68	2	0	1	0	0	0	0	16	6	14
76188975	16231123111	0	71	3	0	1	0	0	0	0	15	8	16
78437006	16370710130	1	77	0	0	1	0	0	0	0	14	2	12
77381073	16220104212	1	83	3	0	1	0	0	0	0	13	9	8
76990635	14230380422	1	76	2	0	0	0	0	0	0	19	6	16
76841326	18420880104	1	71	2	1	0	0	0	0	0	12	5	9
77706882	16420115406	1	64	2	1	1	0	0	0	0	10	7	16
78445301	14410790405	0	75	0	1	0	0	0	0	0	15	12	16
77873238	14370750106	1	70	0	0	0	0	0	0	0	13	8	8
72801019	14631310201	1	71	0	1	0	0	0	0	0	19	8	15
76761851	16341222101	1	71	0	0	1	0	0	0	0	8	10	14
78460801	14310450210	0	63	3	0	0	4	1	4	3	23	1	16
78572438	16120102201	1	74	3	0	1	3	1	7	2	19	2	10
78311324	14410820313	1	68	0	1	0	0	0	0	0	13	8	15
76349060	14310400319	1	73	2	0	0	0	0	0	0	3	5	16
78101201	16422827313	1	72	2	1	0	0	0	0	0	8	8	16
75956505	14410830122	1	76	3	1	0	0	0	0	0	15	7	14
78308728	14320480406	0	72	0	0	1	0	0	0	0	18	6	12
77344371	16511112301	1	66	2	0	1	0	0	0	0	7	9	16
77520106	16220282404	1	74	3	1	0	0	0	0	0	6	12	16
74220723	14511170117	1	68	0	1	0	0	0	0	0	18	10	11
77706877	14420850218	1	78	1	0	1	0	0	0	0	14	6	11
77332303	16130926303	1	62	3	1	0	4	1	2	3	30	5	14
78572444	16110108108	1	68	4	0	1	4	3	9	2	20	5	16
75130815	18531240101	1	80	0	1	0	0	0	0	0	21	10	10
75143151	18531240302	1	75	0	0	1	0	0	0	0	13	9	16
78030871	16110020406	0	66	3	0	1	0	0	0	0	22	5	12
78314666	18130190409	1	74	2	0	0	0	0	0	0	18	10	14
78473547	14310420207	0	77	3	0	0	0	0	0	0	11	3	14
76763148	14451080315	0	65	2	0	1	0	0	0	0	12	7	12
76594322	14320490104	1	78	2	0	0	0	0	0	0	11	9	14
72610254	16420115302	1	75	1	0	1	0	0	0	0	17	6	14
78061679	14320480301	0	73	0	0	1	0	0	0	0	22	5	14
77275724	16220290213	0	76	3	0	1	3	1	4	2	13	8	13
77381557	16220781311	1	66	2	0	0	0	0	0	0	20	8	15
78297181	16411621212	0	69	2	1	0	0	0	0	0	10	10	13
78321215	14410830407	1	67	3	0	0	0	0	0	0	16	9	15
75974887	16451060407	0	86	2	0	1	0	0	0	0	10	10	13
77187403	14621290417	1	65	3	1	0	0	0	0	0	13	11	16
75165281	18140220102	0	71	3	0	1	0	0	0	0	9	11	11
74624399	16511322120	1	69	2	0	1	0	0	0	0	15	5	13
76462170	18130170406	1	63	4	0	0	0	0	0	0	19	7	16
78082691	14420860418	0	76	1	0	1	0	0	0	0	14	8	14
77887607	14230340109	1	75	0	0	1	0	0	0	0	18	3	6
78270507	18410800107	1	61	0	0	0	0	0	0	0	8	3	11
75973249	16110115107	0	74	4	0	1	0	0	0	0	14	4	13
78325060	16410800413	0	75	2	1	0	0	0	0	0	13	7	10
78262359	14511140125	0	78	0	1	0	0	0	0	0	18	7	8
78183282	16422827319	1	72	2	1	0	0	0	0	0	1	10	15
77955258	16230104304	1	68	2	0	1	0	0	0	0	12	7	16
78262349	16510502210	0	63	2	0	1	0	0	0	0	12	9	15
77935618	16520103315	0	73	3	0	1	0	0	0	0	10	5	15
72941107	16350626315	1	78	2	0	1	0	0	0	0	17	0	16
77924444	14320500214	0	74	0	1	0	0	0	0	0	9	7	4
78296795	18140200305	1	63	2	1	0	4	1	8	1	16	6	14
75966665	14531210220	0	65	0	1	0	0	0	0	0	15	5	16
77286044	16230229107	0	71	3	0	1	0	0	0	0	17	10	13
72940117	16330502303	0	71	2	0	1	0	0	0	0	15	4	16
77895459	18230340101	0	62	4	0	1	4	1	3	1	9	4	14
78520139	16120116209	1	72	2	0	1	0	0	0	0	11	7	10
72947520	16330104307	1	66	3	0	1	0	0	0	0	19	7	16
77173327	16610722421	0	64	2	0	0	0	0	0	0	0	8	12
77548482	18430920402	1	68	3	0	1	0	0	0	0	11	12	16
77763812	14430920125	1	76	2	1	0	0	0	0	0	14	6	16
78541554	16120116302	1	62	3	0	1	4	1	6	3	21	0	16
75139494	18210260106	0	72	0	0	1	0	0	0	0	6	7	8
77937631	16530129307	0	81	0	1	0	0	0	0	0	17	6	15
77617565	18110070202	0	68	2	0	1	0	0	0	0	8	8	12
78261226	14440970108	1	69	2	0	1	3	1	1	3	18	10	15
75134413	18531240404	0	69	0	1	0	0	0	0	0	18	4	13
77408674	18220280301	1	71	2	0	0	0	0	0	0	12	11	12
77286116	14230380304	0	82	4	0	1	0	0	0	0	16	3	13
76152342	14320490410	1	66	0	0	0	0	0	0	0	7	1	16
78579657	16430521110	1	71	2	0	0	0	0	0	0	19	9	15
78352053	14370740321	1	66	0	0	0	0	0	0	0	15	2	16
74524908	14150230107	1	68	3	0	1	4	1	2	5	11	6	12
78025335	18521190110	0	72	0	0	1	4	2	7	3	6	12	15
77381577	16220781317	0	66	2	0	0	0	0	0	0	21	9	11
75974932	14451060307	1	71	3	0	0	0	0	0	0	7	7	14
77347642	16511112307	0	71	1	0	1	0	0	0	0	15	8	14
78143577	18330530417	1	86	2	0	1	0	0	0	0	11	8	15
78171549	16370700106	0	83	0	0	1	0	0	0	0	16	0	8
78030883	16110102207	1	62	3	0	1	4	2	8	4	18	3	16
7215160	16350626203	1	70	3	0	0	0	0	0	0	18	6	16
77171539	16610625114	1	65	0	0	0	0	0	0	0	6	6	7
72948535	14420860117	0	65	3	0	1	0	0	0	0	6	6	14
76632548	16220202317	1	77	4	0	1	0	0	0	0	14	0	12
75130822	14531240108	1	74	0	1	0	0	0	0	0	18	11	16
78073564	16520402406	1	76	0	0	0	0	0	0	0	18	11	16
78383502	14370740214	1	65	0	1	0	0	0	0	0	7	6	12
75394730	18140220203	1	66	4	0	1	3	1	2	1	8	9	16
77754857	16610625104	1	63	2	1	0	3	1	6	2	20	2	14
77872404	16510115315	0	62	2	0	1	0	0	0	0	13	12	14
72427652	16350125419	1	65	2	1	0	0	0	0	0	15	6	16
[truncated: 6,543 more rows]
